# Supplementary material for: The paradoxes hidden behind the Droop model highlighted by a metabolic approach
Source: Front Plant Sci. 2022 Aug 22;13:941230. doi: 10.3389/fpls.2022.941230 (PMC9442053; doi:10.3389/fpls.2022.941230)
Supplement: Supplementary File S1 — Scilab code for model simulation. [file Data_Sheet_1.ZIP]

Archive with 4 entries (3 files):
- Simulations/
- Simulations/DRUM_excretion_Chemostat.sce
- Simulations/DRUM_excretion_Day-night-cycles.sce
- Simulations/Data_Tiso.xls
