# Supplementary material for: The paradoxes hidden behind the Droop model highlighted by a metabolic approach
Source: Front Plant Sci. 2022 Aug 22;13:941230. doi: 10.3389/fpls.2022.941230 (PMC9442053; doi:10.3389/fpls.2022.941230)
Supplement: Supplementary File S1 — Scilab code for model simulation. [file Data_Sheet_1.ZIP › Simulations/Data_Tiso.xls]

## Sheet: data
Time	Carbon	Time	Carbon	Time	Carbohydrates	Time	Carbohydrates	Time	Nitrogen	Time	Nitrogen	Time	Left nitrates	Time	Left nitrates	Time	chlorophyll	Time	chlorophyll	Time	carbohydrates quota	Time	carbohydrates quota	Time	Lipids quota	Time	Lipids quota	Time	Dilution rate	Time	Dilution rate	Time	Light intensity	Time	Incoming nitrates	Time	Incoming nitrates	Time	Diameter	NbCell	Time	Diameter	NbCell
days	gC.m-3	days	gC.m-3	days	gC.m-3	days	gC.m-3	days	gN.m-3	days	gN.m-3	days	gN.m-3	days	gN.m-3	days	mg.m-3	days	mg.m-3	days	gC.gC	days	gC.gC	days	gC.gC	days	gC.gC	days	days-1	days	days-1	days	mummol.m-2.s-1	days	gN.m-3	days	gN.m-3	days	uM	sU	days	uM	sU
tC	C	tC2	C2	tCH	CH	tCH2	CH2	tN	N	tN2	N2	tS	S	tS2	S2	tchl	chl	tchl2	chl2	tqg	qg	tqg2	qg2	tql	ql	tql2	ql2	tD	D	tD2	D2	tI	I	tSi	Si	tSi2	Si2	tdiam	ddiam	nbcell	tdiam2	ddiam2	nbcell2
0.0531944	26.7232	0.0531944	24.6782	0.0740278	10.0584	0.0358333	9.68964	0.0531944	2.55864	0.0531944	2.29909	0.0413194	1.2971	0.0455324	1.68854	0.00458333	408.972	0.00458333	259.592	0.0740278	0.376392	0.0740278	0.297017	0.0358333	0.196405	0.0393056	0.112937	0	0.94	0	0.9724	0.00475694	32.8422	0.00111111	4.018	0.00111111	4.018	-0.0451157	4.68103	9.19673e+08	-0.0370139	4.70169	971135000
0.146944	24.0527	0.146944	21.1327	0.14	8.47968	0.10875	7.68009	0.146944	2.42909	0.146944	2.12091	0.0937384	1.73586	0.0979514	1.75224	0.0879167	295.3	0.0879167	253.291	0.14	0.352545	0.14	0.288822	0.10875	0.172955	0.112222	0.201736	0.0362616	1.01454	0.0443634	1.04166	0.00546296	29.6488	0.00805556	4.018	0.00805556	4.018	0.038206	4.65565	9.04673e+08	0.0463079	4.67437	9.21513e+08
0.222639	21.8073	0.222639	18.3691	0.212917	6.48024	0.192083	6.49082	0.222639	2.29909	0.222639	1.86182	0.178461	1.81608	0.182674	1.8928	0.17125	281.709	0.17125	246.948	0.212917	0.29716	0.282361	0.255442	0.192083	0.161224	0.195556	0.165312	0.119595	0.994014	0.127697	1.01786	0.00615741	29.6423	0.015	4.018	0.015	4.018	0.121539	4.50217	898275000	0.129641	4.48179	9.26977e+08
0.292778	20.3568	0.292778	16.6355	0.282361	6.36642	0.268472	5.19647	0.292778	2.25909	0.292778	1.83	0.261782	1.74314	0.265995	1.76652	0.254583	270.589	0.254583	216.224	0.282361	0.312742	0.455972	0.177261	0.268472	0.138271	0.271944	0.154513	0.20037	0.974301	0.208472	0.998864	0.00685185	29.6448	0.0219444	4.018	0.0219444	4.018	0.202315	4.19315	9.63657e+08	0.210417	4.13289	1017780000
0.466389	16.865	0.466389	13.4691	0.539306	2.7788	0.438611	3.67778	0.466389	2.14591	0.466389	1.63545	0.345116	1.89126	0.34934	2.04218	0.504583	268.117	0.42125	198.926	0.539306	0.18187	0.539306	0.140269	0.438611	0.118122	0.442083	0.108866	0.283692	0.959592	0.291794	0.998346	0.0075463	29.6482	0.0288889	4.018	0.0288889	4.018	0.285637	3.84093	1032835000	0.293738	3.79337	1.06826e+09
0.54625	15.2791	0.54625	11.8664	0.60875	2.65143	0.528889	1.62894	0.54625	2.14545	0.54625	1.61909	0.428461	2.0062	0.432674	2.03644	0.754583	289.122	0.587916	225.285	0.60875	0.147276	0.60875	0.152834	0.528889	0.0577484	0.528889	0.0864047	0.367025	0.94	0.375127	0.9724	0.00824074	29.6477	0.0358333	4.018	0.0358333	4.018	0.36897	3.54497	1029750000	0.377072	3.49339	1043925000
0.615694	18.0032	0.615694	13.7127	0.907361	10.4385	0.598333	1.50347	0.615694	2.48545	0.615694	1.83	0.511782	2.04904	0.515995	1.9019	1.00458	391.674	0.754583	214.988	0.907361	0.334498	0.907361	0.364221	0.598333	0.0452354	0.601806	0.053063	0.450359	1.00044	0.458461	1.0411	0.00893519	29.6504	0.0427778	4.018	0.0427778	4.018	0.452303	3.29867	975320000	0.460405	3.20484	9.88963e+08
0.789306	25.8423	0.914306	27.6918	1.2025	7.3448	0.771944	6.92993	0.789306	2.79318	0.914306	2.57455	0.595116	1.82322	0.59934	1.9201	1.17125	390.438	0.879583	304.196	1.2025	0.295684	1.04625	0.319501	0.771944	0.145255	0.903889	0.119187	0.533692	0.980477	0.541794	1.01732	0.0096412	29.6483	0.0497222	4.018	0.0497222	4.018	0.535637	3.06875	9.07898e+08	0.543738	2.93491	885915000
0.914306	31.2064	1.06014	25.0691	1.53236	3.31348	0.900417	9.72337	0.914306	2.92273	1.06014	2.46182	0.678461	1.63968	0.682674	1.75182	1.50458	299.007	1.00458	348.676	1.53236	0.191425	1.2025	0.32625	0.900417	0.168774	1.02542	0.140948	0.617025	0.972498	0.625127	1.00081	0.0103356	29.6471	0.0566667	4.018	0.0566667	4.018	0.61897	3.16938	9.13527e+08	0.627072	3.12863	9.76047e+08
1.06014	29.3968	1.20597	20.3855	1.78931	6.5335	1.02194	5.8268	1.06014	2.85818	1.20597	2.10545	0.761782	1.51284	0.765995	1.49982	2.00458	252.055	1.17125	254.526	1.78931	0.307183	1.53236	0.230352	1.02194	0.107365	1.18514	0.151769	0.700417	0.94	0.70853	0.974739	0.0110301	29.6465	0.0636111	4.018	0.0636111	4.018	0.702361	3.73087	9.98268e+08	0.710475	3.76798	1.05129e+09
1.20597	24.84	1.53931	13.56	2.02889	8.1874	1.18167	6.21412	1.20597	2.63136	1.53931	1.94364	0.845116	1.40476	0.84934	1.4651	2.17125	195.219	1.50458	328.537	2.19208	0.416055	1.78931	0.367833	1.18167	0.135507	1.52542	0.0917008	0.783692	0.972554	0.791806	1.01238	0.0117245	29.6417	0.0705556	4.018	0.0705556	4.018	0.785637	4.19531	9.77883e+08	0.79375	4.23998	1.0235e+09
1.53931	17.3095	1.79278	22.6336	2.19208	7.14744	1.52194	3.56459	1.53931	2.20227	1.79278	1.89455	0.928461	1.4371	0.932674	1.52558	2.75458	119.232	1.75458	237.228	2.57403	0.3665	2.19208	0.524578	1.52194	0.111546	1.77889	0.107367	0.867025	1.0116	0.875127	0.974739	0.012419	29.6407	0.0775	4.018	0.0775	4.018	0.86897	4.46815	9.79907e+08	0.877072	4.54473	9.59952e+08
1.79278	21.2691	2.19903	20.4359	2.57403	4.66238	1.77542	5.72989	1.79278	1.71636	2.19903	1.32773	1.01178	1.55106	1.016	1.6016	3.00458	111.201	2.00458	248.348	2.78931	0.425957	2.57403	0.456681	1.77542	0.145925	2.18861	0.175905	0.950359	1.01548	0.958472	0.974739	0.0131134	29.6392	0.0844444	4.018	0.0844444	4.018	0.952303	4.65001	9.14182e+08	0.960417	4.71533	937640000
2.19903	17.1791	2.59139	14.2536	2.78931	5.29096	2.01847	7.3335	2.19903	1.24727	2.59139	0.979545	1.06918	1.44158	1.07339	1.64486	3.50458	122.733	2.17125	183.687	3.02542	0.461162	2.78931	0.452102	2.18514	0.250669	2.56361	0.150593	1.02546	1.0116	1.03356	1.01292	0.0138079	29.6435	0.0913889	4.018	0.0913889	4.018	1.02741	4.63141	9.12708e+08	1.03551	4.69125	9.13328e+08
2.59139	12.7214	2.79972	14.0473	3.02542	6.17957	2.18514	7.95002	2.59139	0.874545	2.79972	0.744545	1.08267	0.68726	1.08689	1.5218	3.75458	102.634	2.50458	180.392	3.17125	0.542431	3.00458	0.442222	2.56014	0.116266	2.77194	0.14317	1.1088	1.0116	1.1169	0.974739	0.0145023	29.642	0.0983333	4.018	0.0983333	4.018	1.11074	4.49659	9.06588e+08	1.11884	4.52908	9.05552e+08
2.79972	12.4214	4.03931	14.2986	3.17125	7.26858	2.56014	2.73058	2.79972	0.809545	4.03931	0.760909	1.09558	0.43694	1.18454	0.96838	4.00458	89.2077	2.75458	103.705	3.79278	0.393817	3.79278	0.474203	2.76847	0.109576	3.01847	0.107566	1.19213	1.05375	1.20024	1.01955	0.0151968	29.6425	0.105278	4.018	0.105278	4.018	1.19407	4.19207	971280000	1.20219	4.18113	9.62982e+08
3.79972	13.3505	4.53931	13.5545	3.79278	5.25763	2.76847	2.51277	3.79972	0.874545	4.53931	0.696364	1.18031	0.13874	1.26786	0.01162	4.50458	103.376	3.00458	94.3971	4.00458	0.438909	4.00458	0.425538	3.77542	0.153782	3.99417	0.185005	1.27546	1.0116	1.28356	0.974739	0.0158912	29.6444	0.112222	4.018	0.112222	4.018	1.27741	3.8359	1.00653e+09	1.28551	3.82408	1.05542e+09
4.03931	13.2086	5.00458	15.7491	4.00458	5.79739	3.00806	2.69136	4.03931	0.777273	5.00458	0.81	1.26363	0.06958	1.35119	0	5.00458	97.2389	3.50458	112.024	4.50458	0.401159	4.50458	0.46073	3.99069	0.308345	4.52889	0.225975	1.35881	1.0116	1.36691	0.974739	0.0165972	29.643	0.119167	4.018	0.119167	4.018	1.36075	3.55122	1.04921e+09	1.36885	3.51875	1.0521e+09
4.53931	13.4209	5.79972	15.2368	4.17125	6.83214	3.52889	5.40719	4.53931	0.898636	5.79972	1.10909	1.34698	0.1253	1.43454	0	5.75458	150.739	3.75458	85.0068	4.96292	0.417822	4.96292	0.41401	4.52542	0.199915	4.99069	0.109995	1.44213	1.01403	1.45023	0.9724	0.0172917	29.6467	0.126111	4.018	0.126111	4.018	1.44407	3.32427	1010900000	1.45218	3.24902	1005320000
5.00458	15.4095	6.78931	17.0945	4.50458	5.38392	3.77542	3.79027	5.00458	0.915	6.78931	1.68409	1.43031	0.13762	1.51786	0.04046	6.75458	200.985	4.00458	82.7828	5.75458	0.387179	5.75458	0.504278	4.98722	0.170969	5.77542	0.173766	1.52546	1.06035	1.53356	1.01492	0.0179861	29.6448	0.133056	4.018	0.133056	4.018	1.52741	3.14911	945635000	1.53551	2.98555	9.08768e+08
5.79972	19.9491	7.03583	18.3432	4.96292	6.43844	3.99069	7.51905	5.79972	1.57091	7.03583	1.75682	1.51363	0.00784	1.60119	0	7.00458	255.762	4.50458	79.4468	7.02889	0.376192	7.02889	0.431392	5.76847	0.25158	6.78583	0.0524947	1.6088	1.01403	1.6169	0.9724	0.0186806	29.647	0.14	4.018	0.14	4.018	1.61074	3.23991	9.27747e+08	1.61884	3.10528	9.63398e+08
6.53931	20.1191	7.58097	12.0418	5.50458	7.93057	4.14694	5.99653	6.53931	1.40909	7.58097	1.7	1.59698	0	1.68454	0.06454	7.50458	174.215	5.00458	112.066	7.57403	0.181686	7.57403	0.190951	6.55319	0.0415283	7.02194	0.0845129	1.69219	1.01403	1.70031	0.9724	0.019375	29.6434	0.146944	4.018	0.146944	4.018	1.69413	3.58901	9.87633e+08	1.70226	3.7741	1.04317e+09
6.78931	19.1477			5.75458	7.72386	4.52542	4.95332	6.78931	2			1.68031	0.0161	1.85119	0	7.75458	306.42	5.50458	87.6015	8.00458	0.407285			6.78236	0.0765656	7.55319	0.0396147	1.77546	1.01403	1.78359	1.01292	0.0200694	29.6382	0.153889	4.018	0.153889	4.018	1.77741	3.86588	9.54583e+08	1.78553	4.24767	1015420000
7.03583	22.5632			7.02889	8.48808	4.78236	4.24502	7.03583	2.25909			1.76363	0	1.93454	0.03234	8.00458	449.745	6.75458	102.799					7.01847	0.121009			1.8588	1.01403	1.8669	0.9724	0.0207639	29.6411	0.160833	4.018	0.160833	4.018	1.86074	4.05325	906180000	1.86884	4.52933	9.74433e+08
7.58097	16.3409			7.57403	2.96891	4.98722	4.86379	7.58097	2.28364			1.84698	0	2.01786	0			7.00458	155.681					7.54972	0.0391834			1.94213	1.0116	1.95024	0.9724	0.0214583	29.6379	0.167778	4.018	0.167778	4.018	1.94407	4.17208	8.18532e+08	1.95219	4.71605	9.33138e+08
8.01153	30.7618			7.77542	9.01639	5.54625	3.69401	8.01153	3.27091			1.93031	0.0035	2.10119	0.02002			7.50458	216.224									2.02546	1.06035	2.03356	1.01238	0.0221528	29.639	0.174722	4.018	0.174722	4.018	2.02741	4.16588	7.88607e+08	2.03551	4.68129	9.02908e+08
				8.00458	12.5288	5.76847	9.26545					2.01363	0.01596	2.18454	0.02002			7.75458	227.344									2.1088	1.0116	2.1169	0.9724	0.0228588	29.6398	0.181667	4.018	0.181667	4.018	2.11074	4.04112	7.73077e+08	2.11884	4.41536	956515000
						5.87264	7.25828					2.09698	0.00798	2.26786	0			8.00458	289.122									2.19213	1.05375	2.20024	1.01742	0.0235532	29.6438	0.188611	4.018	0.188611	4.018	2.19407	3.89914	7.58728e+08	2.20219	4.15914	1003210000
						6.11917	5.95142					2.18031	0.00756	2.43454	0.03528													2.27546	1.0116	2.28356	0.9724	0.0242477	29.6474	0.195556	4.018	0.195556	4.018	2.27741	3.77676	7.23623e+08	2.28551	3.98981	9.95277e+08
						6.55319	1.54248					2.26363	0.01554	2.51786	0.0196													2.3588	1.0116	2.3669	0.9724	0.0249421	29.6411	0.2025	4.018	0.2025	4.018	2.36074	3.67529	6.92672e+08	2.36884	3.85719	9.80857e+08
						6.78236	2.70657					2.34698	0.03976	2.60569	0													2.44213	1.0116	2.45023	0.9724	0.0256366	29.6416	0.209444	4.018	0.209444	4.018	2.44407	3.59423	6.39808e+08	2.45218	3.74892	9.62368e+08
						7.01847	5.04066					2.43031	0.00756	5.54833	0.02422													2.52546	1.0116	2.53356	0.9724	0.026331	29.644	0.216389	4.018	0.216389	4.018	2.52741	3.53814	6.08507e+08	2.53551	3.67495	8.97428e+08
						7.18167	4.605					2.51363	0	5.57993	2.00508													2.61486	1.01794	2.62296	0.9724	0.0270255	29.6444	0.223333	4.018	0.223333	4.018	2.61681	3.58833	5.62593e+08	2.62491	3.72585	8.64347e+08
						7.54972	1.18208					2.60147	0	5.66465	0.00014													2.69823	1.0116	2.70634	0.9724	0.0277199	29.6466	0.230278	4.018	0.230278	4.018	2.70017	3.69789	5.39263e+08	2.70829	3.82791	8.06743e+08
												5.57572	2.07802	5.75258	0.33292													2.8024	0.332486	2.8105	0.303854	0.0284259	29.65	0.237222	4.018	0.237222	4.018	2.80434	3.85915	5.04638e+08	2.81244	3.95427	7.72658e+08
												5.66044	1.37984	5.76751	2.56158													2.88572	0.325112	2.89383	0.297805	0.0291204	29.6528	0.244167	4.018	0.244167	4.018	2.88766	3.95505	4.93057e+08	2.89578	4.02264	7.72972e+08
												5.73166	0.37072	5.81057	2.43026													2.96905	0.318364	2.97715	0.291992	0.0298148	29.6487	0.251111	4.018	0.251111	4.018	2.971	4.01553	4.86183e+08	2.9791	4.06085	7.27073e+08
												5.76329	2.62752	5.88741	2.61282													3.05238	0.105614	3.06049	0.102617	0.0305093	29.6509	0.258056	4.018	0.258056	4.018	3.05433	4.00839	4.62808e+08	3.06243	4.04545	7.23622e+08
												5.80635	2.56354	5.93046	2.69486													3.13572	0.105217	3.14382	0.102256	0.0312037	29.6537	0.265	4.018	0.265	4.018	3.13766	3.97948	4.58743e+08	3.14576	4.01765	6.97997e+08
												5.88318	2.61254	5.97213	2.69108													3.21906	0.104823	3.22716	0.101898	0.0319097	29.6481	0.271944	4.018	0.271944	4.018	3.22101	3.94657	4.47158e+08	3.22911	3.97274	7.11092e+08
												5.92625	2.48206	6.01378	2.66644													3.30238	0.104432	3.31049	0.101543	0.0326042	29.6439	0.278889	4.018	0.278889	4.018	3.30433	3.90676	4.44702e+08	3.31243	3.91149	710605000
												5.96791	2.59728	6.05546	2.70144													3.38572	0.104044	3.39382	0.10119	0.0332986	29.6447	0.285833	4.018	0.285833	4.018	3.38766	3.8569	4.41343e+08	3.39576	3.84071	7.03218e+08
												6.00957	2.68422	6.09713	2.6334													3.46905	0.103659	3.47715	0.100839	0.0339931	29.6425	0.292778	4.018	0.292778	4.018	3.471	3.8158	4.39573e+08	3.4791	3.7898	7.12552e+08
												6.05125	2.66952	6.13878	0.08176													3.55238	0.109136	3.56049	0.106197	0.0346875	29.6432	0.299722	4.018	0.299722	4.018	3.55433	3.78855	4.29487e+08	3.56243	3.76639	7.10828e+08
												6.09291	2.61912	6.18046	0.20272													3.63576	0.108712	3.64387	0.105811	0.0353819	29.6434	0.306667	4.018	0.306667	4.018	3.63771	3.84999	436750000	3.64581	3.81096	7.07082e+08
												6.13457	0.97062	6.55762	0.98266													3.71906	0.108291	3.72719	0.105428	0.0360764	29.6404	0.313611	4.018	0.313611	4.018	3.72101	3.93634	427885000	3.72913	3.87828	712845000
												6.17625	0.79086	6.60066	1.84198													3.78288	0.114244	3.791	0.111558	0.0367708	29.6428	0.320556	4.018	0.320556	4.018	3.78483	4.00249	416335000	3.79294	3.92848	7.09737e+08
												6.5534	1.53034	6.64234	2.34374													3.86624	0.113998	3.87434	0.111132	0.0374653	29.6413	0.3275	4.018	0.3275	4.018	3.86818	4.08483	4.24977e+08	3.87628	3.97769	7.27418e+08
												6.59645	0.6643	6.684	2.12562													3.94954	0.113536	3.95764	0.110709	0.0381713	29.6432	0.334444	4.018	0.334444	4.018	3.95148	4.14709	4.16093e+08	3.95958	4.01579	6.91018e+08
												6.63813	1.74048	6.72566	2.27052													4.03287	0.12014	4.04097	0.117201	0.0388657	29.6442	0.341389	4.018	0.341389	4.018	4.03481	4.15672	4.00757e+08	4.04292	4.00971	710325000
												6.67978	2.29726	6.76734	2.10938													4.1162	0.119627	4.12431	0.116731	0.0395602	29.645	0.348333	4.018	0.348333	4.018	4.11815	4.13935	410310000	4.12625	3.98925	6.98302e+08
												6.72145	1.52642	6.80991	2.20444													4.19954	0.126981	4.20764	0.123972	0.0402546	29.6447	0.355278	4.018	0.355278	4.018	4.20148	4.11921	3.95958e+08	4.20958	3.96699	670615000
												6.76313	2.29152	6.8242	2.12758													4.28287	0.126407	4.29097	0.123446	0.0409491	29.6431	0.362222	4.018	0.362222	4.018	4.28481	4.1034	3.86382e+08	4.29292	3.94734	6.80323e+08
												6.80568	1.01248	6.90892	2.18022													4.3662	0.125839	4.37431	0.122925	0.0416435	29.6458	0.369167	4.018	0.369167	4.018	4.36815	4.07705	393785000	4.37625	3.92019	6.56598e+08
												6.81999	2.12884	6.99225	2.23174													4.44954	0.125276	4.45764	0.122408	0.042338	29.6457	0.376111	4.018	0.376111	4.018	4.45148	4.05166	3.68612e+08	4.45958	3.89443	6.60172e+08
												6.90471	2.3009	7.07559	2.02216													4.53287	0.131452	4.54097	0.130394	0.0430324	29.643	0.383056	4.018	0.383056	4.018	4.53481	4.02236	386110000	4.54292	3.87297	673775000
												6.98803	2.08446	7.15892	2.1616													4.6162	0.132732	4.62431	0.129812	0.0437269	29.6405	0.39	4.018	0.39	4.018	4.61815	4.06291	3.93797e+08	4.62625	3.90624	676070000
												7.07137	2.21788	7.24225	2.107													4.69959	0.132106	4.70771	0.129236	0.0444329	29.643	0.396944	4.018	0.396944	4.018	4.70154	4.14063	375680000	4.70965	3.96325	676190000
												7.15471	2.0286	7.32559	2.22432													4.78287	0	4.79097	0	0.0451273	29.6451	0.403889	4.018	0.403889	4.018	4.78481	4.22796	372180000	4.79292	4.02951	675275000
												7.23803	2.35508	7.40892	2.1749													4.8662	0	4.87433	0	0.0458218	29.6428	0.410833	4.018	0.410833	4.018	4.86815	4.29971	3.73733e+08	4.87627	4.08159	6.83127e+08
												7.32137	2.14536	7.49225	2.07214													4.94954	0	4.95764	0	0.0465162	29.6489	0.417778	4.018	0.417778	4.018	4.95148	4.3595	373280000	4.95958	4.12026	6.69022e+08
												7.40471	2.30804	7.57559	2.12842													5.03288	0	5.04098	0	0.0472106	29.6461	0.424722	4.018	0.424722	4.018	5.03483	4.36456	3.70508e+08	5.04293	4.11879	6.80997e+08
												7.48803	2.1644															5.1162	0	5.12431	0	0.0479051	29.7006	0.431667	4.018	0.431667	4.018	5.11815	4.34701	3.70038e+08	5.12625	4.10076	6.82178e+08
												7.57137	2.19856															5.19954	0	5.20764	0	0.0485995	29.7879	0.438611	4.018	0.438611	4.018	5.20148	4.33631	3.65767e+08	5.20958	4.0851	666940000
																												5.28287	0	5.29097	0	0.049294	29.7877	0.445556	4.018	0.445556	4.018	5.28481	4.3193	364955000	5.29292	4.06648	6.72558e+08
																												5.3662	0	5.37432	0	0.0499884	29.7884	0.4525	4.018	0.4525	4.018	5.36815	4.29423	372670000	5.37626	4.04787	676585000
																												5.44954	0	5.45764	0	0.0506829	29.7871	0.459444	4.018	0.459444	4.018	5.45148	4.27131	3.66682e+08	5.45958	4.02956	6.65568e+08
																												5.5333	0	5.54141	0	0.0513889	29.7928	0.466389	4.018	0.466389	4.018	5.53524	4.24813	371365000	5.54336	4.01384	664915000
																												5.61663	0.719519	5.62473	0.667641	0.0520833	29.7851	0.473333	4.018	0.473333	4.018	5.61858	4.26725	3.63723e+08	5.62668	4.03015	639545000
																												5.69998	0.683853	5.70808	0.637197	0.0527778	29.7896	0.480278	4.018	0.480278	4.018	5.70192	4.34541	3.51053e+08	5.71002	4.10088	618360000
																												5.78329	0.663677	5.7914	0.620914	0.0534722	29.7921	0.487222	4.018	0.487222	4.018	5.78523	4.4499	326400000	5.79334	4.20931	5.95897e+08
																												5.87286	0.633876	5.88097	0.632259	0.0541667	29.7895	0.494167	4.018	0.494167	4.018	5.8748	4.58003	312930000	5.88292	4.36206	562865000
																												5.95619	0.651552	5.96431	0.614923	0.0548611	29.7919	0.501111	4.018	0.501111	4.018	5.95814	4.72398	2.90512e+08	5.96625	4.51671	5.32453e+08
																												6.03951	0.622169	6.04762	0.589004	0.0555556	29.7893	0.508056	4.018	0.508056	4.018	6.04146	4.7102	2.83662e+08	6.04956	4.50385	518910000
																												6.12282	0.596445	6.13093	0.599583	0.05625	29.7858	0.515	4.018	0.515	4.018	6.12477	4.66523	271420000	6.13287	4.4521	4.98138e+08
																												6.20619	0.602894	6.21429	0.574915	0.056956	29.7878	0.521944	4.018	0.521944	4.018	6.20814	4.53886	276430000	6.21624	4.3309	4.95812e+08
																												6.28951	0.57765	6.29762	0.552196	0.0576505	29.7786	0.528889	4.018	0.528889	4.018	6.29146	4.20321	311695000	6.29956	3.99904	5.55193e+08
																												6.37285	0.554436	6.38095	0.531205	0.0583449	29.7813	0.535833	4.018	0.535833	4.018	6.37479	3.82593	3.49008e+08	6.38289	3.58064	6.27648e+08
																												6.45619	0.533016	6.46429	0.511751	0.0590394	29.7787	0.542778	4.018	0.542778	4.018	6.45814	3.60401	3.52813e+08	6.46624	3.28722	6.28463e+08
																												6.53951	0.526252	6.54762	0.506801	0.0597338	29.7833	0.549722	4.018	0.549722	4.018	6.54146	3.48467	339150000	6.54956	3.12697	579735000
																												6.77791	0.474822	6.78602	0.481156	0.0604282	29.7875	0.556667	4.018	0.556667	4.018	6.77985	4.28597	3.09172e+08	6.78796	4.17037	6.43598e+08
																												6.86124	0.484671	6.86934	0.47105	0.0611227	29.7897	0.563611	4.018	0.563611	4.018	6.86318	4.60196	3.00773e+08	6.87128	4.52438	623725000
																												6.94456	0.66888	6.95266	0.708049	0.0618171	29.7852	0.570556	4.018	0.570556	4.018	6.9465	4.82955	278630000	6.95461	4.76825	615035000
																												7.02788	0.706553	7.03598	0.760604	0.0625116	29.7872	0.5775	4.018	0.5775	4.018	7.02983	4.81725	2.84053e+08	7.03793	4.77198	579410000
																												7.11122	0.680126	7.11932	0.719079	0.0632176	29.7878	0.584444	4.018	0.584444	4.018	7.11316	4.64589	2.79397e+08	7.12126	4.56874	6.14637e+08
																												7.19455	0.646758	7.20265	0.681853	0.063912	29.7872	0.591389	4.018	0.591389	4.018	7.19649	4.26833	3.26498e+08	7.20459	4.21415	7.01137e+08
																												7.27788	0.643745	7.28598	0.648292	0.0646065	29.7886	0.598333	4.018	0.598333	4.018	7.27983	3.88484	3.64352e+08	7.28793	3.84012	7.54953e+08
																												7.36122	0.6422	7.36932	0.6478	0.0653009	29.6672	0.605278	4.018	0.605278	4.018	7.36316	3.55475	3.74458e+08	7.37126	3.49498	7.79918e+08
																												7.44455	0.6422	7.45265	0.6478	0.0659954	29.6277	0.612222	4.018	0.612222	4.018	7.44649	3.28947	376280000	7.45459	3.21044	7.93648e+08
																												7.52788	0.6422	7.53598	0.648708	0.0666898	29.6294	0.619167	4.018	0.619167	4.018	7.52983	3.0542	375880000	7.53793	2.95679	733975000
																												7.60382	0.652419	7.61192	0.654882	0.0673843	29.6286	0.626111	4.018	0.626111	4.018	7.60576	3.06674	3.55803e+08	7.61387	3.08115	7.95368e+08
																												7.68716	0.643745	7.69527	0.6478	0.0680903	29.6348	0.633056	4.018	0.633056	4.018	7.68911	3.64004	3.92742e+08	7.69721	3.77673	863755000
																												7.7705	0.6431	7.77861	0.674792	0.0687847	29.6314	0.64	4.018	0.64	4.018	7.77244	4.20166	4.11867e+08	7.78056	4.28236	857290000
																												7.97317	0.643745	7.98127	0.6478	0.0694792	29.6279	0.646944	4.018	0.646944	4.018	7.97512	4.69334	4.63268e+08	7.98322	4.81025	891140000
																												8.0565	0.982358	8.06461	0.984362	0.0701736	29.6303	0.653889	4.018	0.653889	4.018	8.05845	4.56243	508670000	8.06655	4.71743	895490000
																												8.13983	0.982358	8.14793	0.984362	0.0708681	29.6252	0.660833	4.018	0.660833	4.018	8.14177	4.32874	5.26543e+08	8.14987	4.45628	9.38032e+08
																												8.22316	0.982358	8.23126	0.984362	0.0715625	29.6308	0.667778	4.018	0.667778	4.018	8.2251	3.99294	563020000	8.23321	4.07004	1.06134e+09
																												8.30649	0.982358	8.31459	0.984362	0.0722569	29.6312	0.674722	4.018	0.674722	4.018	8.30844	3.64498	5.91597e+08	8.31654	3.75005	1086015000
																												8.38983	0.982358	8.39793	0.984362	0.072963	29.6307	0.681667	4.018	0.681667	4.018	8.39177	3.35657	5.90587e+08	8.39987	3.47512	1059040000
																												8.47316	0.982358	8.48126	0.984362	0.0736574	29.6313	0.688611	4.018	0.688611	4.018	8.4751	3.10542	560480000	8.48321	3.19527	1034410000
																												8.55649	0.982358	8.56459	0.984362	0.0743519	29.6313	0.695556	4.018	0.695556	4.018	8.55844	2.9686	517595000	8.56654	3.01435	976080000
																																0.0750463	29.6691	0.7025	4.018	0.7025	4.018	8.64186	3.20848	5.87467e+08	8.64998	3.39154	1.06225e+09
																																0.0757407	29.6805	0.709444	4.018	0.709444	4.018	8.7251	3.79618	6.31033e+08	8.73322	4.01222	1113360000
																																0.0764352	29.6735	0.716389	4.018	0.716389	4.018	8.80845	4.24652	6.27442e+08	8.81655	4.38641	1.10513e+09
																																0.0771296	29.6778	0.723333	4.018	0.723333	4.018	8.89177	4.50456	661330000	8.89987	4.61198	1.0836e+09
																																0.0778356	29.679	0.730278	4.018	0.730278	4.018	8.9751	4.60328	6.58262e+08	8.98321	4.71394	1.0718e+09
																																0.0785301	29.6803	0.737222	4.018	0.737222	4.018	9.05844	4.51139	662220000	9.06654	4.63331	1047290000
																																0.0792245	29.6849	0.744167	4.018	0.744167	4.018	9.14177	4.31606	6.70788e+08	9.14987	4.40118	1.09423e+09
																																0.079919	29.6805	0.751111	4.018	0.751111	4.018
																																0.0806134	29.6861	0.758056	4.018	0.758056	4.018
																																0.0813079	29.6685	0.765	4.018	0.765	4.018
																																0.0820023	29.6672	0.771944	4.018	0.771944	4.018
																																0.0826968	29.6653	0.778889	4.018	0.778889	4.018
																																0.0833912	29.6749	0.785833	4.018	0.785833	4.018
																																0.0840856	29.6742	0.792778	4.018	0.792778	4.018
																																0.0847917	29.6714	0.799722	4.018	0.799722	4.018
																																0.0854861	29.6637	0.806667	4.018	0.806667	4.018
																																0.0861806	29.6784	0.813611	4.018	0.813611	4.018
																																0.086875	29.6752	0.820556	4.018	0.820556	4.018
																																0.0875694	29.6777	0.8275	4.018	0.8275	4.018
																																0.0882639	29.6691	0.834444	4.018	0.834444	4.018
																																0.0889583	29.678	0.841389	4.018	0.841389	4.018
																																0.0896528	29.6782	0.848333	4.018	0.848333	4.018
																																0.0903588	29.6792	0.855278	4.018	0.855278	4.018
																																0.0910532	29.6326	0.862222	4.018	0.862222	4.018
																																0.0917477	29.6309	0.869167	4.018	0.869167	4.018
																																0.0924421	29.6371	0.876111	4.018	0.876111	4.018
																																0.0931366	29.635	0.883056	4.018	0.883056	4.018
																																0.093831	29.6338	0.89	4.018	0.89	4.018
																																0.0945255	29.6375	0.896944	4.018	0.896944	4.018
																																0.0952199	29.6374	0.903889	4.018	0.903889	4.018
																																0.0959144	29.6379	0.910833	4.018	0.910833	4.018
																																0.0966204	29.6422	0.917778	4.018	0.917778	4.018
																																0.0973148	29.646	0.924722	4.018	0.924722	4.018
																																0.0980093	29.6518	0.931667	4.018	0.931667	4.018
																																0.0987037	29.6411	0.938611	4.018	0.938611	4.018
																																0.0993981	29.6454	0.945556	4.018	0.945556	4.018
																																0.100104	29.6485	0.9525	4.018	0.9525	4.018
																																0.100799	29.6435	0.959444	4.018	0.959444	4.018
																																0.101493	29.6353	0.966389	4.018	0.966389	4.018
																																0.102188	29.6474	0.973333	4.018	0.973333	4.018
																																0.102882	29.6504	0.980278	4.018	0.980278	4.018
																																0.103576	29.6529	0.987222	4.018	0.987222	4.018
																																0.104271	29.6547	0.994167	4.018	0.994167	4.018
																																0.104977	29.6498	1.00111	4.018	1.00111	4.018
																																0.105671	29.6493	1.00806	4.018	1.00806	4.018
																																0.106366	29.6411	1.015	4.018	1.015	4.018
																																0.10706	29.6519	1.02194	4.018	1.02194	4.018
																																0.107755	29.6558	1.02889	4.018	1.02889	4.018
																																0.108449	29.6528	1.03583	0	1.03583	0
																																0.109144	29.6562	1.04278	0	1.04278	0
																																0.109838	29.6532	1.04972	0	1.04972	0
																																0.110532	29.6521	1.05667	0	1.05667	0
																																0.111238	29.6471	1.06361	0	1.06361	0
																																0.111933	29.6434	1.07056	0	1.07056	0
																																0.112627	29.65	1.0775	0	1.0775	0
																																0.113322	29.6458	1.08444	0	1.08444	0
																																0.114016	29.6484	1.09139	0	1.09139	0
																																0.114711	29.6486	1.09833	0	1.09833	0
																																0.115405	29.645	1.10528	0	1.10528	0
																																0.116111	29.6356	1.11222	0	1.11222	0
																																0.116806	29.6425	1.11917	0	1.11917	0
																																0.1175	29.6405	1.12611	0	1.12611	0
																																0.118194	29.6442	1.13306	0	1.13306	0
																																0.118889	29.6483	1.14	0	1.14	0
																																0.119583	29.6479	1.14694	0	1.14694	0
																																0.120278	29.6416	1.15389	0	1.15389	0
																																0.120984	29.6455	1.16083	0	1.16083	0
																																0.121678	29.6419	1.16778	0	1.16778	0
																																0.122373	29.6348	1.17472	0	1.17472	0
																																0.123067	29.648	1.18167	0	1.18167	0
																																0.123762	29.6436	1.18861	0	1.18861	0
																																0.124456	29.6441	1.19556	0	1.19556	0
																																0.12515	29.6438	1.2025	0	1.2025	0
																																0.125845	29.6423	1.20944	0	1.20944	0
																																0.126551	29.6379	1.21639	0	1.21639	0
																																0.127245	29.6361	1.22333	0	1.22333	0
																																0.12794	29.641	1.23028	0	1.23028	0
																																0.128634	29.6442	1.23722	0	1.23722	0
																																0.129329	29.6469	1.24417	0	1.24417	0
																																0.130023	29.6411	1.25111	0	1.25111	0
																																0.130718	29.6507	1.25806	0	1.25806	0
																																0.131412	29.6485	1.265	0	1.265	0
																																0.132118	29.6488	1.27194	0	1.27194	0
																																0.132813	29.6444	1.27889	0	1.27889	0
																																0.133507	29.6471	1.28583	0	1.28583	0
																																0.134201	29.6452	1.29278	0	1.29278	0
																																0.134896	29.6395	1.29972	0	1.29972	0
																																0.13559	29.6356	1.30667	0	1.30667	0
																																0.136296	29.6376	1.31361	0	1.31361	0
																																0.136991	29.6412	1.32056	0	1.32056	0
																																0.137685	29.6363	1.3275	0	1.3275	0
																																0.13838	29.6361	1.33444	0	1.33444	0
																																0.139074	29.6379	1.34139	0	1.34139	0
																																0.139769	29.6356	1.34833	0	1.34833	0
																																0.140463	29.6356	1.35528	0	1.35528	0
																																0.141169	29.6377	1.36222	0	1.36222	0
																																0.141863	29.6364	1.36917	0	1.36917	0
																																0.142558	29.6349	1.37611	0	1.37611	0
																																0.143252	29.6337	1.38306	0	1.38306	0
																																0.143947	29.6348	1.39	0	1.39	0
																																0.144641	29.6367	1.39694	0	1.39694	0
																																0.145336	29.6348	1.40389	0	1.40389	0
																																0.14603	29.6356	1.41083	0	1.41083	0
																																0.146736	29.6354	1.41778	0	1.41778	0
																																0.147431	29.6389	1.42472	0	1.42472	0
																																0.148125	29.6395	1.43167	0	1.43167	0
																																0.148819	29.6353	1.43861	0	1.43861	0
																																0.149514	29.6373	1.44556	0	1.44556	0
																																0.150208	29.641	1.4525	0	1.4525	0
																																0.150903	29.6433	1.45944	0	1.45944	0
																																0.151609	29.642	1.46639	0	1.46639	0
																																0.152303	29.6388	1.47333	0	1.47333	0
																																0.152998	29.6409	1.48028	0	1.48028	0
																																0.153692	29.6379	1.48722	0	1.48722	0
																																0.154387	29.6404	1.49417	0	1.49417	0
																																0.155081	29.6408	1.50111	0	1.50111	0
																																0.155775	29.6422	1.50806	0	1.50806	0
																																0.15647	29.6435	1.515	0	1.515	0
																																0.157164	29.6365	1.52194	0	1.52194	0
																																0.157859	29.6436	1.52889	0	1.52889	0
																																0.158553	29.6416	1.53583	0	1.53583	0
																																0.159259	29.6395	1.54278	0	1.54278	0
																																0.159954	29.6399	1.54972	0	1.54972	0
																																0.160648	29.6413	1.55667	0	1.55667	0
																																0.161343	29.6359	1.56361	0	1.56361	0
																																0.162037	29.6355	1.57056	0	1.57056	0
																																0.162731	29.6377	1.5775	0	1.5775	0
																																0.163426	29.641	1.58444	0	1.58444	0
																																0.164132	29.6396	1.59139	0	1.59139	0
																																0.164826	29.6378	1.59833	0	1.59833	0
																																0.165521	29.6344	1.60528	0	1.60528	0
																																0.166215	29.6354	1.61222	0	1.61222	0
																																0.16691	29.6382	1.61917	0	1.61917	0
																																0.167604	29.6358	1.62611	0	1.62611	0
																																0.168299	29.6368	1.63306	0	1.63306	0
																																0.168993	29.6361	1.64	0	1.64	0
																																0.169699	29.6317	1.64694	0	1.64694	0
																																0.170394	29.6336	1.65389	0	1.65389	0
																																0.171088	29.6338	1.66083	0	1.66083	0
																																0.171782	29.6327	1.66778	0	1.66778	0
																																0.172477	29.6313	1.67472	0	1.67472	0
																																0.173171	29.6361	1.68167	0	1.68167	0
																																0.173866	29.6365	1.68861	0	1.68861	0
																																0.17456	29.6359	1.69556	0	1.69556	0
																																0.175266	29.6365	1.7025	0	1.7025	0
																																0.175961	29.6336	1.70944	0	1.70944	0
																																0.176655	29.6363	1.71639	0	1.71639	0
																																0.17735	29.6377	1.72333	0	1.72333	0
																																0.178044	29.6366	1.73028	0	1.73028	0
																																0.178738	29.6373	1.73722	0	1.73722	0
																																0.179433	29.6329	1.74417	0	1.74417	0
																																0.180127	29.6337	1.75111	0	1.75111	0
																																0.180822	29.6313	1.75806	0	1.75806	0
																																0.181516	29.636	1.765	0	1.765	0
																																0.182211	29.6343	1.77194	0	1.77194	0
																																0.182917	29.6413	1.77889	0	1.77889	0
																																0.183611	29.6377	1.78583	0	1.78583	0
																																0.184306	29.6359	1.79278	0	1.79278	0
																																0.185	29.6348	1.79972	0	1.79972	0
																																0.185694	29.6338	1.80667	0	1.80667	0
																																0.186389	29.6329	1.81361	0	1.81361	0
																																0.187083	29.6299	1.82056	0	1.82056	0
																																0.187778	29.6367	1.8275	0	1.8275	0
																																0.188472	29.6358	1.83444	0	1.83444	0
																																0.189178	29.6389	1.84139	0	1.84139	0
																																0.189873	29.6385	1.84833	0	1.84833	0
																																0.190567	29.64	1.85528	0	1.85528	0
																																0.191262	29.6417	1.86222	0	1.86222	0
																																0.191956	29.6447	1.86917	0	1.86917	0
																																0.19265	29.6447	1.87611	0	1.87611	0
																																0.193356	29.6411	1.88306	0	1.88306	0
																																0.194051	29.6377	1.89	0	1.89	0
																																0.194745	29.6363	1.89694	0	1.89694	0
																																0.19544	29.6366	1.90389	0	1.90389	0
																																0.196134	29.6381	1.91083	0	1.91083	0
																																0.196829	29.6372	1.91778	0	1.91778	0
																																0.197523	29.6347	1.92472	0	1.92472	0
																																0.198218	29.6312	1.93167	0	1.93167	0
																																0.198912	29.632	1.93861	0	1.93861	0
																																0.200313	29.6391	1.94556	0	1.94556	0
																																0.201007	29.6387	1.9525	0	1.9525	0
																																0.201701	29.6434	1.95944	0	1.95944	0
																																0.202396	29.639	1.96639	0	1.96639	0
																																0.20309	29.6431	1.97333	0	1.97333	0
																																0.203785	29.6482	1.98028	0	1.98028	0
																																0.204479	29.6445	1.98722	0	1.98722	0
																																0.205174	29.6383	1.99417	0	1.99417	0
																																0.205868	29.636	2.00111	0	2.00111	0
																																0.206562	29.6398	2.00806	0	2.00806	0
																																0.207269	29.6417	2.015	0	2.015	0
																																0.207963	29.6427	2.02194	0	2.02194	0
																																0.208657	29.6405	2.02889	0	2.02889	0
																																0.209352	29.6395	2.03583	0	2.03583	0
																																0.210046	29.6402	2.04278	0	2.04278	0
																																0.210741	29.6363	2.04972	0	2.04972	0
																																0.211435	29.6395	2.05667	0	2.05667	0
																																0.21213	29.6421	2.06361	0	2.06361	0
																																0.212824	29.6395	2.07056	0	2.07056	0
																																0.213519	29.6422	2.0775	0	2.0775	0
																																0.214213	29.643	2.08444	0	2.08444	0
																																0.214919	29.6416	2.09139	0	2.09139	0
																																0.215613	29.6496	2.09833	0	2.09833	0
																																0.216308	29.6455	2.10528	0	2.10528	0
																																0.217002	29.6474	2.11222	0	2.11222	0
																																0.217697	29.645	2.11917	0	2.11917	0
																																0.218391	29.6448	2.12611	0	2.12611	0
																																0.219086	29.6432	2.13306	0	2.13306	0
																																0.21978	29.6498	2.14	0	2.14	0
																																0.220475	29.6516	2.14694	0	2.14694	0
																																0.221181	29.6521	2.15389	0	2.15389	0
																																0.221875	29.6496	2.16083	0	2.16083	0
																																0.222569	29.6428	2.16778	0	2.16778	0
																																0.223264	29.642	2.17472	0	2.17472	0
																																0.223958	29.6403	2.18167	0	2.18167	0
																																0.224664	29.638	2.18861	0	2.18861	0
																																0.225359	29.6419	2.19556	0	2.19556	0
																																0.226053	29.6376	2.2025	0	2.2025	0
																																0.226748	29.6389	2.20944	0	2.20944	0
																																0.227442	29.6406	2.21639	0	2.21639	0
																																0.228137	29.6414	2.22333	0	2.22333	0
																																0.228831	29.641	2.23028	0	2.23028	0
																																0.229525	29.6343	2.23722	0	2.23722	0
																																0.230231	29.637	2.24417	0	2.24417	0
																																0.230926	29.6355	2.25111	0	2.25111	0
																																0.23162	29.6337	2.25806	0	2.25806	0
																																0.232315	29.6423	2.265	0	2.265	0
																																0.233009	29.6382	2.27194	0	2.27194	0
																																0.233704	29.6383	2.27889	0	2.27889	0
																																0.234398	29.6349	2.28583	0	2.28583	0
																																0.235093	29.6376	2.29278	0	2.29278	0
																																0.235787	29.6404	2.29972	0	2.29972	0
																																0.236493	29.6403	2.30667	0	2.30667	0
																																0.237188	29.6401	2.31361	0	2.31361	0
																																0.237882	29.6409	2.32056	0	2.32056	0
																																0.238576	29.6405	2.3275	0	2.3275	0
																																0.239271	29.6414	2.33444	0	2.33444	0
																																0.239965	29.6417	2.34139	0	2.34139	0
																																0.24066	29.6457	2.34833	0	2.34833	0
																																0.241366	29.6421	2.35528	0	2.35528	0
																																0.24206	29.6425	2.36222	0	2.36222	0
																																0.242755	29.6423	2.36917	0	2.36917	0
																																0.243449	29.6435	2.37611	0	2.37611	0
																																0.244144	29.6419	2.38306	0	2.38306	0
																																0.244838	29.6391	2.39	0	2.39	0
																																0.245532	29.6413	2.39694	0	2.39694	0
																																0.246227	29.6466	2.40389	0	2.40389	0
																																0.246921	29.649	2.41083	0	2.41083	0
																																0.247627	29.6519	2.41778	0	2.41778	0
																																0.248322	29.6532	2.42472	0	2.42472	0
																																0.249016	29.6485	2.43167	0	2.43167	0
																																0.249711	29.6495	2.43861	0	2.43861	0
																																0.250405	29.6491	2.44556	0	2.44556	0
																																0.2511	29.645	2.4525	0	2.4525	0
																																0.251794	29.6518	2.45944	0	2.45944	0
																																0.2525	29.6478	2.46639	0	2.46639	0
																																0.253194	29.6478	2.47333	0	2.47333	0
																																0.253889	29.6469	2.48028	0	2.48028	0
																																0.254583	29.6487	2.48722	0	2.48722	0
																																0.255278	29.6426	2.49417	0	2.49417	0
																																0.255972	29.6506	2.50111	0	2.50111	0
																																0.256667	29.6527	2.50806	0	2.50806	0
																																0.257361	29.6516	2.515	0	2.515	0
																																0.258056	29.6553	2.52194	0	2.52194	0
																																0.258762	29.6431	2.52889	0	2.52889	0
																																0.259456	29.6516	2.53583	0	2.53583	0
																																0.26015	29.6546	2.54278	0	2.54278	0
																																0.260845	29.6429	2.54972	0	2.54972	0
																																0.261539	29.6459	2.55667	0	2.55667	0
																																0.262234	29.6482	2.56361	0	2.56361	0
																																0.262928	29.6542	2.57056	0	2.57056	0
																																0.263623	29.6517	2.5775	0	2.5775	0
																																0.264329	29.6524	2.58444	0	2.58444	0
																																0.265023	29.6502	2.59139	0	2.59139	0
																																0.265718	29.6594	2.59833	0	2.59833	0
																																0.266412	29.6591	2.60528	0	2.60528	0
																																0.267106	29.6591	2.61222	0	2.61222	0
																																0.267801	29.6502	2.61917	0	2.61917	0
																																0.268495	29.6485	2.62611	0	2.62611	0
																																0.269201	29.645	2.63306	0	2.63306	0
																																0.269896	29.6504	2.64	0	2.64	0
																																0.27059	29.6489	2.64694	0	2.64694	0
																																0.271285	29.6496	2.65389	0	2.65389	0
																																0.271979	29.6376	2.66083	0	2.66083	0
																																0.272674	29.6429	2.66778	0	2.66778	0
																																0.273368	29.6425	2.67472	0	2.67472	0
																																0.274074	29.6441	2.68167	0	2.68167	0
																																0.274769	29.648	2.68861	0	2.68861	0
																																0.275463	29.6403	2.69556	0	2.69556	0
																																0.276157	29.646	2.7025	0	2.7025	0
																																0.276852	29.6476	2.70944	0	2.70944	0
																																0.277546	29.6496	2.71639	0	2.71639	0
																																0.278241	29.6405	2.72333	0	2.72333	0
																																0.278935	29.6375	2.73028	0	2.73028	0
																																0.27963	29.6408	2.73722	0	2.73722	0
																																0.280324	29.6361	2.74417	0	2.74417	0
																																0.28103	29.6367	2.75111	0	2.75111	0
																																0.281725	29.6428	2.75806	0	2.75806	0
																																0.282419	29.6428	2.765	0	2.765	0
																																0.283113	29.6457	2.77194	0	2.77194	0
																																0.283808	29.6497	2.77889	0	2.77889	0
																																0.284502	29.6496	2.78583	0	2.78583	0
																																0.285197	29.6426	2.79278	0	2.79278	0
																																0.285891	29.6455	2.79972	0	2.79972	0
																																0.286597	29.6418	2.80667	0	2.80667	0
																																0.287292	29.6415	2.81361	0	2.81361	0
																																0.287986	29.6419	2.82056	0	2.82056	0
																																0.288681	29.6502	2.8275	0	2.8275	0
																																0.289375	29.6528	2.83444	0	2.83444	0
																																0.290069	29.6437	2.84139	0	2.84139	0
																																0.290764	29.6449	2.84833	0	2.84833	0
																																0.29147	29.6467	2.85528	0	2.85528	0
																																0.292164	29.6428	2.86222	0	2.86222	0
																																0.292859	29.6478	2.86917	0	2.86917	0
																																0.293553	29.6469	2.87611	0	2.87611	0
																																0.294248	29.6497	2.88306	0	2.88306	0
																																0.294942	29.6506	2.89	0	2.89	0
																																0.295648	29.6504	2.89694	0	2.89694	0
																																0.296343	29.6482	2.90389	0	2.90389	0
																																0.297037	29.6454	2.91083	0	2.91083	0
																																0.297731	29.6454	2.91778	0	2.91778	0
																																0.298426	29.65	2.92472	0	2.92472	0
																																0.29912	29.6456	2.93167	0	2.93167	0
																																0.299815	29.6454	2.93861	0	2.93861	0
																																0.300509	29.6464	2.94556	0	2.94556	0
																																0.301215	29.6435	2.9525	0	2.9525	0
																																0.30191	29.6441	2.95944	0	2.95944	0
																																0.302604	29.6456	2.96639	0	2.96639	0
																																0.303299	29.6434	2.97333	0	2.97333	0
																																0.303993	29.6426	2.98028	0	2.98028	0
																																0.304688	29.6449	2.98722	0	2.98722	0
																																0.305382	29.6433	2.99417	0	2.99417	0
																																0.306076	29.6486	3.00111	0	3.00111	0
																																0.306771	29.6464	3.00806	0	3.00806	0
																																0.307465	29.6437	3.015	0	3.015	0
																																0.308171	29.6471	3.02194	0	3.02194	0
																																0.308866	29.6447	3.02889	0	3.02889	0
																																0.30956	29.6403	3.03583	0	3.03583	0
																																0.310255	29.6483	3.04278	0	3.04278	0
																																0.310949	29.6429	3.04972	0	3.04972	0
																																0.311644	29.6418	3.05667	0	3.05667	0
																																0.31235	29.6475	3.06361	0	3.06361	0
																																0.313044	29.6451	3.07056	0	3.07056	0
																																0.313738	29.6483	3.0775	0	3.0775	0
																																0.314433	29.6491	3.08444	0	3.08444	0
																																0.315127	29.6487	3.09139	0	3.09139	0
																																0.315822	29.6477	3.09833	0	3.09833	0
																																0.316516	29.6496	3.10528	0	3.10528	0
																																0.317222	29.6502	3.11222	0	3.11222	0
																																0.317917	29.6517	3.11917	0	3.11917	0
																																0.318611	29.6501	3.12611	0	3.12611	0
																																0.319306	29.6523	3.13306	0	3.13306	0
																																0.32	29.6509	3.14	0	3.14	0
																																0.320694	29.6518	3.14694	0	3.14694	0
																																0.3214	29.6525	3.15389	0	3.15389	0
																																0.322095	29.6458	3.16083	0	3.16083	0
																																0.322789	29.6474	3.16778	0	3.16778	0
																																0.323484	29.6441	3.17472	0	3.17472	0
																																0.324178	29.6464	3.18167	0	3.18167	0
																																0.324873	29.6452	3.18861	0	3.18861	0
																																0.325567	29.6469	3.19556	0	3.19556	0
																																0.326273	29.6478	3.2025	0	3.2025	0
																																0.326968	29.6472	3.20944	0	3.20944	0
																																0.327662	29.6483	3.21639	0	3.21639	0
																																0.328356	29.652	3.22333	0	3.22333	0
																																0.329051	29.6497	3.23028	0	3.23028	0
																																0.329745	29.6419	3.23722	0	3.23722	0
																																0.33044	29.6409	3.24417	0	3.24417	0
																																0.331134	29.647	3.25111	0	3.25111	0
																																0.33184	29.6465	3.25806	0	3.25806	0
																																0.332535	29.6477	3.265	0	3.265	0
																																0.333229	29.6474	3.27194	0	3.27194	0
																																0.333924	29.6491	3.27889	0	3.27889	0
																																0.334618	29.6446	3.28583	0	3.28583	0
																																0.335313	29.6446	3.29278	0	3.29278	0
																																0.336007	29.6434	3.29972	0	3.29972	0
																																0.336701	29.6449	3.30667	0	3.30667	0
																																0.337407	29.6477	3.31361	0	3.31361	0
																																0.338102	29.6472	3.32056	0	3.32056	0
																																0.338796	29.6478	3.3275	0	3.3275	0
																																0.339491	29.6464	3.33444	0	3.33444	0
																																0.340185	29.6466	3.34139	0	3.34139	0
																																0.34088	29.644	3.34833	0	3.34833	0
																																0.341574	29.6464	3.35528	0	3.35528	0
																																0.342269	29.6473	3.36222	0	3.36222	0
																																0.342963	29.6464	3.36917	0	3.36917	0
																																0.343669	29.6423	3.37611	0	3.37611	0
																																0.344363	29.6471	3.38306	0	3.38306	0
																																0.345058	29.6435	3.39	0	3.39	0
																																0.345752	29.6437	3.39694	0	3.39694	0
																																0.346447	29.6454	3.40389	0	3.40389	0
																																0.347141	29.6457	3.41083	0	3.41083	0
																																0.347847	29.6451	3.41778	0	3.41778	0
																																0.348542	29.6478	3.42472	0	3.42472	0
																																0.349236	29.647	3.43167	0	3.43167	0
																																0.349931	29.6433	3.43861	0	3.43861	0
																																0.350625	29.6457	3.44556	0	3.44556	0
																																0.351319	29.6457	3.4525	0	3.4525	0
																																0.352014	29.6469	3.45944	0	3.45944	0
																																0.352708	29.6491	3.46639	0	3.46639	0
																																0.353403	29.6541	3.47333	0	3.47333	0
																																0.354109	29.6496	3.48028	0	3.48028	0
																																0.354803	29.6478	3.48722	0	3.48722	0
																																0.355498	29.6471	3.49417	0	3.49417	0
																																0.356192	29.6447	3.50111	0	3.50111	0
																																0.356887	29.645	3.50806	0	3.50806	0
																																0.357581	29.6458	3.515	0	3.515	0
																																0.358275	29.6469	3.52194	0	3.52194	0
																																0.358981	29.6481	3.52889	0	3.52889	0
																																0.359676	29.6452	3.53583	0	3.53583	0
																																0.36037	29.6464	3.54278	0	3.54278	0
																																0.361065	29.6467	3.54972	0	3.54972	0
																																0.361759	29.6432	3.55667	0	3.55667	0
																																0.362454	29.6477	3.56361	0	3.56361	0
																																0.363148	29.6452	3.57056	0	3.57056	0
																																0.363854	29.6483	3.5775	0	3.5775	0
																																0.364549	29.6463	3.58444	0	3.58444	0
																																0.365243	29.6459	3.59139	0	3.59139	0
																																0.365938	29.6423	3.59833	0	3.59833	0
																																0.366632	29.643	3.60528	0	3.60528	0
																																0.367326	29.6437	3.61222	0	3.61222	0
																																0.368032	29.6429	3.61917	0	3.61917	0
																																0.368727	29.6456	3.62611	0	3.62611	0
																																0.369421	29.6455	3.63306	0	3.63306	0
																																0.370116	29.6404	3.64	0	3.64	0
																																0.37081	29.6415	3.64694	0	3.64694	0
																																0.371505	29.6377	3.65389	0	3.65389	0
																																0.372199	29.6388	3.66083	0	3.66083	0
																																0.372894	29.6421	3.66778	0	3.66778	0
																																0.373588	29.6414	3.67472	0	3.67472	0
																																0.374282	29.6404	3.68167	0	3.68167	0
																																0.374977	29.6403	3.68861	0	3.68861	0
																																0.375671	29.6357	3.69556	0	3.69556	0
																																0.376377	29.6385	3.7025	0	3.7025	0
																																0.377072	29.6436	3.70944	0	3.70944	0
																																0.377766	29.6422	3.71639	0	3.71639	0
																																0.378461	29.6453	3.72333	0	3.72333	0
																																0.379155	29.6455	3.73028	0	3.73028	0
																																0.37985	29.6457	3.73722	0	3.73722	0
																																0.380556	29.6425	3.74417	0	3.74417	0
																																0.38125	29.6432	3.75111	0	3.75111	0
																																0.381944	29.6421	3.75806	0	3.75806	0
																																0.382639	29.6398	3.765	0	3.765	0
																																0.383333	29.6374	3.77194	0	3.77194	0
																																0.384028	29.6402	3.77889	0	3.77889	0
																																0.384722	29.6382	3.78583	0	3.78583	0
																																0.385417	29.639	3.79278	0	3.79278	0
																																0.386111	29.6436	3.79972	0	3.79972	0
																																0.386806	29.6404	3.80667	0	3.80667	0
																																0.3875	29.6416	3.81361	0	3.81361	0
																																0.388194	29.6449	3.82056	0	3.82056	0
																																0.388889	29.6458	3.8275	0	3.8275	0
																																0.389583	29.6445	3.83444	0	3.83444	0
																																0.390278	29.6469	3.84139	0	3.84139	0
																																0.390984	29.644	3.84833	0	3.84833	0
																																0.391678	29.6432	3.85528	0	3.85528	0
																																0.392373	29.6427	3.86222	0	3.86222	0
																																0.393067	29.6455	3.86917	0	3.86917	0
																																0.393762	29.6408	3.87611	0	3.87611	0
																																0.394456	29.6409	3.88306	0	3.88306	0
																																0.39515	29.6417	3.89	0	3.89	0
																																0.395845	29.6403	3.89694	0	3.89694	0
																																0.396539	29.6405	3.90389	0	3.90389	0
																																0.397234	29.6443	3.91083	0	3.91083	0
																																0.397928	29.6465	3.91778	0	3.91778	0
																																0.398623	29.6465	3.92472	0	3.92472	0
																																0.399329	29.6481	3.93167	0	3.93167	0
																																0.400023	29.6445	3.93861	0	3.93861	0
																																0.400718	29.6432	3.94556	0	3.94556	0
																																0.401412	29.6456	3.9525	0	3.9525	0
																																0.402106	29.6443	3.95944	0	3.95944	0
																																0.402801	29.6459	3.96639	0	3.96639	0
																																0.403495	29.6405	3.97333	0	3.97333	0
																																0.404201	29.6408	3.98028	0	3.98028	0
																																0.404896	29.6415	3.98722	0	3.98722	0
																																0.40559	29.6397	3.99417	0	3.99417	0
																																0.406285	29.6417	4.00111	0	4.00111	0
																																0.406979	29.6446	4.00806	0	4.00806	0
																																0.407674	29.6428	4.015	0	4.015	0
																																0.408368	29.6447	4.02194	0	4.02194	0
																																0.409063	29.643	4.02889	0	4.02889	0
																																0.409757	29.6434	4.03583	0	4.03583	0
																																0.410451	29.6458	4.04278	0	4.04278	0
																																0.411146	29.6454	4.04972	0	4.04972	0
																																0.411852	29.6474	4.05667	0	4.05667	0
																																0.412546	29.6492	4.06361	0	4.06361	0
																																0.413241	29.6457	4.07056	0	4.07056	0
																																0.413935	29.6476	4.0775	0	4.0775	0
																																0.41463	29.6443	4.08444	0	4.08444	0
																																0.415324	29.6375	4.09139	0	4.09139	0
																																0.416019	29.6422	4.09833	0	4.09833	0
																																0.416713	29.6396	4.10528	0	4.10528	0
																																0.417407	29.6412	4.11222	0	4.11222	0
																																0.418113	29.6445	4.11917	0	4.11917	0
																																0.418808	29.6413	4.12611	0	4.12611	0
																																0.419502	29.6425	4.13306	0	4.13306	0
																																0.420197	29.6399	4.14	0	4.14	0
																																0.420891	29.6447	4.14694	0	4.14694	0
																																0.421586	29.6469	4.15389	0	4.15389	0
																																0.42228	29.6435	4.16083	0	4.16083	0
																																0.422986	29.6429	4.16778	0	4.16778	0
																																0.423681	29.6399	4.17472	0	4.17472	0
																																0.424375	29.6425	4.18167	0	4.18167	0
																																0.425069	29.6451	4.18861	0	4.18861	0
																																0.425764	29.6448	4.19556	0	4.19556	0
																																0.426458	29.6462	4.2025	0	4.2025	0
																																0.427153	29.643	4.20944	0	4.20944	0
																																0.427859	29.6396	4.21639	0	4.21639	0
																																0.428553	29.6507	4.22333	0	4.22333	0
																																0.429248	29.6511	4.23028	0	4.23028	0
																																0.429942	29.6516	4.23722	0	4.23722	0
																																0.430648	29.6513	4.24417	0	4.24417	0
																																0.431343	29.6514	4.25111	0	4.25111	0
																																0.432037	29.6488	4.25806	0	4.25806	0
																																0.432731	29.6422	4.265	0	4.265	0
																																0.433426	29.645	4.27194	0	4.27194	0
																																0.43412	29.6519	4.27889	0	4.27889	0
																																0.434815	29.6499	4.28583	0	4.28583	0
																																0.435521	29.6511	4.29278	0	4.29278	0
																																0.436215	29.6501	4.29972	0	4.29972	0
																																0.43691	29.653	4.30667	0	4.30667	0
																																0.437604	29.6484	4.31361	0	4.31361	0
																																0.438299	29.6451	4.32056	0	4.32056	0
																																0.438993	29.6414	4.3275	0	4.3275	0
																																0.439688	29.6421	4.33444	0	4.33444	0
																																0.440382	29.6447	4.34139	0	4.34139	0
																																0.441088	29.6461	4.34833	0	4.34833	0
																																0.441782	29.649	4.35528	0	4.35528	0
																																0.442477	29.6454	4.36222	0	4.36222	0
																																0.443171	29.6374	4.36917	0	4.36917	0
																																0.443866	29.6279	4.37611	0	4.37611	0
																																0.444572	29.6408	4.38306	0	4.38306	0
																																0.445266	29.6445	4.39	0	4.39	0
																																0.445961	29.6432	4.39694	0	4.39694	0
																																0.446655	29.6452	4.40389	0	4.40389	0
																																0.44735	29.6396	4.41083	0	4.41083	0
																																0.448044	29.6431	4.41778	0	4.41778	0
																																0.448738	29.6437	4.42472	0	4.42472	0
																																0.449433	29.6361	4.43167	0	4.43167	0
																																0.450127	29.6368	4.43861	0	4.43861	0
																																0.450833	29.6345	4.44556	0	4.44556	0
																																0.451528	29.6401	4.4525	0	4.4525	0
																																0.452222	29.6378	4.45944	0	4.45944	0
																																0.452917	29.6408	4.46639	0	4.46639	0
																																0.453611	29.6387	4.47333	0	4.47333	0
																																0.454306	29.6413	4.48028	0	4.48028	0
																																0.455	29.6422	4.48722	0	4.48722	0
																																0.455694	29.6402	4.49417	0	4.49417	0
																																0.456389	29.6408	4.50111	0	4.50111	0
																																0.457083	29.6409	4.50806	0	4.50806	0
																																0.457778	29.6462	4.515	0	4.515	0
																																0.458484	29.6435	4.52194	0	4.52194	0
																																0.459178	29.6375	4.52889	0	4.52889	0
																																0.459873	29.6379	4.53583	0	4.53583	0
																																0.460567	29.6423	4.54278	0	4.54278	0
																																0.461262	29.6438	4.54972	0	4.54972	0
																																0.461968	29.6428	4.55667	0	4.55667	0
																																0.462662	29.6452	4.56361	0	4.56361	0
																																0.463356	29.6452	4.57056	0	4.57056	0
																																0.464051	29.6436	4.5775	0	4.5775	0
																																0.464745	29.6458	4.58444	0	4.58444	0
																																0.46544	29.6432	4.59139	0	4.59139	0
																																0.466134	29.6443	4.59833	0	4.59833	0
																																0.466829	29.6489	4.60528	0	4.60528	0
																																0.467523	29.6465	4.61222	0	4.61222	0
																																0.468229	29.644	4.61917	0	4.61917	0
																																0.468924	29.6428	4.62611	0	4.62611	0
																																0.469618	29.6393	4.63306	0	4.63306	0
																																0.470313	29.6398	4.64	0	4.64	0
																																0.471007	29.6368	4.64694	0	4.64694	0
																																0.471701	29.6388	4.65389	0	4.65389	0
																																0.472396	29.6384	4.66083	0	4.66083	0
																																0.47309	29.6397	4.66778	0	4.66778	0
																																0.473785	29.6429	4.67472	0	4.67472	0
																																0.474491	29.6397	4.68167	0	4.68167	0
																																0.475185	29.6367	4.68861	0	4.68861	0
																																0.47588	29.6393	4.69556	0	4.69556	0
																																0.476574	29.6426	4.7025	0	4.7025	0
																																0.477269	29.6321	4.70944	0	4.70944	0
																																0.477963	29.6278	4.71639	0	4.71639	0
																																0.478657	29.6265	4.72333	0	4.72333	0
																																0.479352	29.6291	4.73028	0	4.73028	0
																																0.480058	29.6264	4.73722	0	4.73722	0
																																0.480752	29.6252	4.74417	0	4.74417	0
																																0.481447	29.6243	4.75111	0	4.75111	0
																																0.482141	29.6257	4.75806	0	4.75806	0
																																0.482836	29.6238	4.765	0	4.765	0
																																0.48353	29.624	4.77194	0	4.77194	0
																																0.484225	29.6266	4.77889	0	4.77889	0
																																0.484919	29.6279	4.78583	0	4.78583	0
																																0.485625	29.6308	4.79278	0	4.79278	0
																																0.486319	29.6304	4.79972	0	4.79972	0
																																0.487014	29.6339	4.80667	0	4.80667	0
																																0.487708	29.6304	4.81361	0	4.81361	0
																																0.488403	29.6273	4.82056	0	4.82056	0
																																0.489097	29.6205	4.8275	0	4.8275	0
																																0.489792	29.6237	4.83444	0	4.83444	0
																																0.490486	29.6234	4.84139	0	4.84139	0
																																0.491181	29.6252	4.84833	0	4.84833	0
																																0.491887	29.6253	4.85528	0	4.85528	0
																																0.492581	29.6277	4.86222	0	4.86222	0
																																0.493275	29.6262	4.86917	0	4.86917	0
																																0.49397	29.6281	4.87611	0	4.87611	0
																																0.494664	29.6291	4.88306	0	4.88306	0
																																0.495359	29.626	4.89	0	4.89	0
																																0.496053	29.6283	4.89694	0	4.89694	0
																																0.496748	29.6285	4.90389	0	4.90389	0
																																0.497454	29.6275	4.91083	0	4.91083	0
																																0.498148	29.6273	4.91778	0	4.91778	0
																																0.498843	29.6564	4.92472	0	4.92472	0
																																0.499537	29.7344	4.93167	0	4.93167	0
																																0.500231	29.7131	4.93861	0	4.93861	0
																																0.500926	29.7585	4.94556	0	4.94556	0
																																0.50162	29.7937	4.9525	0	4.9525	0
																																0.502315	29.8001	4.95944	0	4.95944	0
																																0.503009	29.7988	4.96639	0	4.96639	0
																																0.503715	29.7987	4.97333	0	4.97333	0
																																0.50441	29.7975	4.98028	0	4.98028	0
																																0.505104	32.4632	4.98722	0	4.98722	0
																																0.505799	33.3853	4.99417	0	4.99417	0
																																0.506493	33.3992	5.00111	0	5.00111	0
																																0.507188	33.4667	5.00806	0	5.00806	0
																																0.507882	33.5283	5.015	0	5.015	0
																																0.508576	33.5087	5.02194	0	5.02194	0
																																0.509282	33.4262	5.02889	0	5.02889	0
																																0.509977	33.3023	5.03583	0	5.03583	0
																																0.510671	33.3541	5.04278	0	5.04278	0
																																0.511366	36.2814	5.04972	0	5.04972	0
																																0.51206	36.3089	5.05667	0	5.05667	0
																																0.512755	36.357	5.06361	0	5.06361	0
																																0.513449	37.4764	5.07056	0	5.07056	0
																																0.514144	39.0779	5.0775	0	5.0775	0
																																0.514838	39.0369	5.08444	0	5.08444	0
																																0.515544	41.0943	5.09139	0	5.09139	0
																																0.516238	42.5752	5.09833	0	5.09833	0
																																0.516933	43.3951	5.10528	0	5.10528	0
																																0.517627	45.1593	5.11222	0	5.11222	0
																																0.518322	45.5751	5.11917	0	5.11917	0
																																0.519016	47.9674	5.12611	0	5.12611	0
																																0.519711	48.0444	5.13306	0	5.13306	0
																																0.520405	48.4099	5.14	0	5.14	0
																																0.521111	48.7094	5.14694	0	5.14694	0
																																0.521806	49.0165	5.15389	0	5.15389	0
																																0.5225	49.2399	5.16083	0	5.16083	0
																																0.523194	49.4442	5.16778	0	5.16778	0
																																0.523889	49.3533	5.17472	0	5.17472	0
																																0.524583	48.9584	5.18167	0	5.18167	0
																																0.525278	48.6687	5.18861	0	5.18861	0
																																0.525972	49.0923	5.19556	0	5.19556	0
																																0.526667	50.8271	5.2025	0	5.2025	0
																																0.527373	54.0427	5.20944	0	5.20944	0
																																0.528067	59.2256	5.21639	0	5.21639	0
																																0.528762	63.9832	5.22333	0	5.22333	0
																																0.529456	68.2062	5.23028	0	5.23028	0
																																0.53015	71.9132	5.23722	0	5.23722	0
																																0.530845	74.5142	5.24417	0	5.24417	0
																																0.531551	75.3933	5.25111	0	5.25111	0
																																0.532245	75.6461	5.25806	0	5.25806	0
																																0.53294	76.3958	5.265	0	5.265	0
																																0.533634	77.6787	5.27194	0	5.27194	0
																																0.534329	79.3807	5.27889	0	5.27889	0
																																0.535023	81.7075	5.28583	0	5.28583	0
																																0.535718	84.122	5.29278	0	5.29278	0
																																0.536412	86.9505	5.29972	0	5.29972	0
																																0.537106	90.039	5.30667	0	5.30667	0
																																0.537813	93.4156	5.31361	0	5.31361	0
																																0.538507	96.9163	5.32056	0	5.32056	0
																																0.539201	100.428	5.3275	0	5.3275	0
																																0.539896	104.116	5.33444	0	5.33444	0
																																0.54059	107.665	5.34139	0	5.34139	0
																																0.541285	111.488	5.34833	0	5.34833	0
																																0.541979	115.164	5.35528	0	5.35528	0
																																0.542674	118.662	5.36222	0	5.36222	0
																																0.543368	122.344	5.36917	0	5.36917	0
																																0.544063	125.799	5.37611	0	5.37611	0
																																0.544769	129.036	5.38306	0	5.38306	0
																																0.545463	132.513	5.39	0	5.39	0
																																0.546157	136.108	5.39694	0	5.39694	0
																																0.546852	139.636	5.40389	0	5.40389	0
																																0.547546	144.506	5.41083	0	5.41083	0
																																0.548241	149.374	5.41778	0	5.41778	0
																																0.548935	152.429	5.42472	0	5.42472	0
																																0.549641	155.019	5.43167	0	5.43167	0
																																0.550336	157.087	5.43861	0	5.43861	0
																																0.55103	159.176	5.44556	0	5.44556	0
																																0.551725	161.665	5.4525	0	5.4525	0
																																0.552419	166.735	5.45944	0	5.45944	0
																																0.553113	172.657	5.46639	0	5.46639	0
																																0.553808	177.58	5.47333	0	5.47333	0
																																0.554502	180.172	5.48028	0	5.48028	0
																																0.555197	181.815	5.48722	0	5.48722	0
																																0.555891	183.344	5.49417	0	5.49417	0
																																0.556586	185.32	5.50111	0	5.50111	0
																																0.557292	187.883	5.50806	0	5.50806	0
																																0.557986	190.551	5.515	0	5.515	0
																																0.558681	193.462	5.52194	0	5.52194	0
																																0.559375	196.69	5.52889	0	5.52889	0
																																0.560069	199.947	5.53583	0	5.53583	0
																																0.560764	203.383	5.54278	0	5.54278	0
																																0.561458	207.219	5.54972	0	5.54972	0
																																0.562153	210.871	5.55667	0	5.55667	0
																																0.562847	214.528	5.56361	0	5.56361	0
																																0.563542	218.537	5.57056	0	5.57056	0
																																0.564236	222.356	5.5775	0	5.5775	0
																																0.564931	226.499	5.58444	4.004	5.58444	4.004
																																0.565637	230.697	5.59139	4.004	5.59139	4.004
																																0.566331	234.855	5.59833	4.004	5.59833	4.004
																																0.567025	239.12	5.60528	4.004	5.60528	4.004
																																0.56772	243.634	5.61222	4.004	5.61222	4.004
																																0.568414	248.246	5.61917	4.004	5.61917	4.004
																																0.569109	252.964	5.62611	4.004	5.62611	4.004
																																0.569803	258.703	5.63306	4.004	5.63306	4.004
																																0.570498	266.547	5.64	4.004	5.64	4.004
																																0.571192	272.728	5.64694	4.004	5.64694	4.004
																																0.571898	276.475	5.65389	4.004	5.65389	4.004
																																0.572593	279.113	5.66083	4.004	5.66083	4.004
																																0.573287	282	5.66778	4.004	5.66778	4.004
																																0.573981	285.017	5.67472	4.004	5.67472	4.004
																																0.574676	288.29	5.68167	4.004	5.68167	4.004
																																0.57537	291.808	5.68861	4.004	5.68861	4.004
																																0.576065	295.462	5.69556	4.004	5.69556	4.004
																																0.576759	299.676	5.7025	4.004	5.7025	4.004
																																0.577465	303.813	5.70944	4.004	5.70944	4.004
																																0.57816	308.08	5.71639	4.004	5.71639	4.004
																																0.578854	312.375	5.72333	4.004	5.72333	4.004
																																0.579549	317.249	5.73028	4.004	5.73028	4.004
																																0.580243	321.909	5.73722	4.004	5.73722	4.004
																																0.580938	326.89	5.74417	4.004	5.74417	4.004
																																0.581632	332.041	5.75111	4.004	5.75111	4.004
																																0.582326	337.321	5.75806	4.004	5.75806	4.004
																																0.583032	342.373	5.765	4.004	5.765	4.004
																																0.583727	347.887	5.77194	4.004	5.77194	4.004
																																0.584421	353.353	5.77889	4.004	5.77889	4.004
																																0.585116	358.406	5.78583	4.004	5.78583	4.004
																																0.58581	364.245	5.79278	4.004	5.79278	4.004
																																0.586505	371.845	5.79972	4.004	5.79972	4.004
																																0.587199	380.939	5.80667	4.004	5.80667	4.004
																																0.587905	389.144	5.81361	4.004	5.81361	4.004
																																0.5886	393.101	5.82056	4.004	5.82056	4.004
																																0.589294	397.612	5.8275	4.004	5.8275	4.004
																																0.589988	399.932	5.83444	4.004	5.83444	4.004
																																0.590683	403.643	5.84139	4.004	5.84139	4.004
																																0.591377	407.171	5.84833	4.004	5.84833	4.004
																																0.592072	410.149	5.85528	4.004	5.85528	4.004
																																0.592766	415.603	5.86222	4.004	5.86222	4.004
																																0.593461	419.808	5.86917	4.004	5.86917	4.004
																																0.594167	424.477	5.87611	4.004	5.87611	4.004
																																0.594861	429.312	5.88306	4.004	5.88306	4.004
																																0.595556	434.422	5.89	4.004	5.89	4.004
																																0.59625	439.798	5.89694	4.004	5.89694	4.004
																																0.596944	445.018	5.90389	4.004	5.90389	4.004
																																0.597639	449.772	5.91083	4.004	5.91083	4.004
																																0.598333	454.726	5.91778	4.004	5.91778	4.004
																																0.599028	460.397	5.92472	4.004	5.92472	4.004
																																0.599722	466.122	5.93167	4.004	5.93167	4.004
																																0.600417	472.222	5.93861	4.004	5.93861	4.004
																																0.601111	476.152	5.94556	4.004	5.94556	4.004
																																0.601817	484.327	5.9525	4.004	5.9525	4.004
																																0.602512	489.906	5.95944	4.004	5.95944	4.004
																																0.603206	497.429	5.96639	4.004	5.96639	4.004
																																0.6039	507.414	5.97333	4.004	5.97333	4.004
																																0.604595	515.941	5.98028	4.004	5.98028	4.004
																																0.605289	521.063	5.98722	4.004	5.98722	4.004
																																0.605984	524.691	5.99417	4.004	5.99417	4.004
																																0.606678	526.569	6.00111	4.004	6.00111	4.004
																																0.607373	529.492	6.00806	4.004	6.00806	4.004
																																0.608067	533.015	6.015	4.004	6.015	4.004
																																0.608773	536.903	6.02194	4.004	6.02194	4.004
																																0.609468	540.541	6.02889	4.004	6.02889	4.004
																																0.610162	545.164	6.03583	4.004	6.03583	4.004
																																0.610856	551.11	6.04278	4.004	6.04278	4.004
																																0.611551	555.165	6.04972	4.004	6.04972	4.004
																																0.612245	559.035	6.05667	4.004	6.05667	4.004
																																0.61294	564.62	6.06361	4.004	6.06361	4.004
																																0.613634	570.035	6.07056	4.004	6.07056	4.004
																																0.614329	574.994	6.0775	4.004	6.0775	4.004
																																0.615035	580.442	6.08444	4.004	6.08444	4.004
																																0.615729	586.025	6.09139	4.004	6.09139	4.004
																																0.616424	592.607	6.09833	4.004	6.09833	4.004
																																0.617118	598.423	6.10528	4.004	6.10528	4.004
																																0.617813	604.138	6.11222	4.004	6.11222	4.004
																																0.618507	610.983	6.11917	4.004	6.11917	4.004
																																0.619201	617.491	6.12611	4.004	6.12611	4.004
																																0.619896	625.319	6.13306	4.004	6.13306	4.004
																																0.620602	636.463	6.14	4.004	6.14	4.004
																																0.621296	647.402	6.14694	4.004	6.14694	4.004
																																0.621991	653.606	6.15389	4.004	6.15389	4.004
																																0.622685	657.261	6.16083	4.004	6.16083	4.004
																																0.62338	658.502	6.16778	4.004	6.16778	4.004
																																0.624074	659.295	6.17472	4.004	6.17472	4.004
																																0.624769	660.964	6.18167	4.004	6.18167	4.004
																																0.625463	663.659	6.18861	4.004	6.18861	4.004
																																0.626169	667.822	6.19556	4.004	6.19556	4.004
																																0.626863	674.365	6.2025	4.004	6.2025	4.004
																																0.627558	679.403	6.20944	4.004	6.20944	4.004
																																0.628252	684.388	6.21639	4.004	6.21639	4.004
																																0.628947	691.167	6.22333	4.004	6.22333	4.004
																																0.629641	697.51	6.23028	4.004	6.23028	4.004
																																0.630336	702.761	6.23722	4.004	6.23722	4.004
																																0.63103	710.293	6.24417	4.004	6.24417	4.004
																																0.631725	717.114	6.25111	4.004	6.25111	4.004
																																0.632431	723.222	6.25806	4.004	6.25806	4.004
																																0.633125	728.554	6.265	4.004	6.265	4.004
																																0.633819	734.181	6.27194	4.004	6.27194	4.004
																																0.634514	741.15	6.27889	4.004	6.27889	4.004
																																0.635208	748.121	6.28583	4.004	6.28583	4.004
																																0.635903	754.916	6.29278	4.004	6.29278	4.004
																																0.636609	762.386	6.29972	4.004	6.29972	4.004
																																0.637303	770.38	6.30667	4.004	6.30667	4.004
																																0.637998	782.767	6.31361	4.004	6.31361	4.004
																																0.638692	795.322	6.32056	4.004	6.32056	4.004
																																0.639387	801.234	6.3275	4.004	6.3275	4.004
																																0.640081	803.795	6.33444	4.004	6.33444	4.004
																																0.640775	805.223	6.34139	4.004	6.34139	4.004
																																0.64147	807.876	6.34833	4.004	6.34833	4.004
																																0.642164	810.193	6.35528	4.004	6.35528	4.004
																																0.642859	813.856	6.36222	4.004	6.36222	4.004
																																0.643565	817.587	6.36917	4.004	6.36917	4.004
																																0.644259	821.398	6.37611	4.004	6.37611	4.004
																																0.644954	827.619	6.38306	4.004	6.38306	4.004
																																0.645648	833.787	6.39	4.004	6.39	4.004
																																0.646343	839.451	6.39694	4.004	6.39694	4.004
																																0.647037	845.2	6.40389	4.004	6.40389	4.004
																																0.647731	849.822	6.41083	4.004	6.41083	4.004
																																0.648426	855.94	6.41778	4.004	6.41778	4.004
																																0.64912	861.57	6.42472	4.004	6.42472	4.004
																																0.649815	868.069	6.43167	4.004	6.43167	4.004
																																0.650509	874.477	6.43861	4.004	6.43861	4.004
																																0.651204	879.902	6.44556	4.004	6.44556	4.004
																																0.651898	887.273	6.4525	4.004	6.4525	4.004
																																0.652604	892.941	6.45944	4.004	6.45944	4.004
																																0.653299	899.108	6.46639	4.004	6.46639	4.004
																																0.653993	907.016	6.47333	4.004	6.47333	4.004
																																0.654688	919.888	6.48028	4.004	6.48028	4.004
																																0.655382	934.035	6.48722	4.004	6.48722	4.004
																																0.656076	941.966	6.49417	4.004	6.49417	4.004
																																0.656771	944.947	6.50111	4.004	6.50111	4.004
																																0.657465	946.38	6.50806	4.004	6.50806	4.004
																																0.65816	946.796	6.515	4.004	6.515	4.004
																																0.658854	947.475	6.52194	4.004	6.52194	4.004
																																0.659549	949.341	6.52889	4.004	6.52889	4.004
																																0.660243	951.814	6.53583	4.004	6.53583	4.004
																																0.660949	956.231	6.54278	4.004	6.54278	4.004
																																0.661644	959.455	6.54972	4.004	6.54972	4.004
																																0.662338	964.061	6.55667	4.004	6.55667	4.004
																																0.663032	970.262	6.56361	4.004	6.56361	4.004
																																0.663727	974.839	6.57056	4.004	6.57056	4.004
																																0.664421	979.468	6.5775	4.004	6.5775	4.004
																																0.665116	984.479	6.58444	4.004	6.58444	4.004
																																0.66581	988.896	6.59139	4.004	6.59139	4.004
																																0.666505	994.446	6.59833	4.004	6.59833	4.004
																																0.667211	999.388	6.60528	4.004	6.60528	4.004
																																0.667905	1006.55	6.61222	4.004	6.61222	4.004
																																0.6686	1012.39	6.61917	4.004	6.61917	4.004
																																0.669294	1017.2	6.62611	4.004	6.62611	4.004
																																0.669988	1023.25	6.63306	4.004	6.63306	4.004
																																0.670683	1030.89	6.64	4.004	6.64	4.004
																																0.671377	1042.27	6.64694	4.004	6.64694	4.004
																																0.672072	1058.35	6.65389	4.004	6.65389	4.004
																																0.672766	1071.37	6.66083	4.004	6.66083	4.004
																																0.673461	1076.67	6.66778	4.004	6.66778	4.004
																																0.674167	1075.91	6.67472	4.004	6.67472	4.004
																																0.674861	1073.91	6.68167	4.004	6.68167	4.004
																																0.675556	1073.1	6.68861	4.004	6.68861	4.004
																																0.67625	1072.92	6.69556	4.004	6.69556	4.004
																																0.676944	1073.19	6.7025	4.004	6.7025	4.004
																																0.677639	1076.9	6.70944	4.004	6.70944	4.004
																																0.678345	1082.96	6.71639	4.004	6.71639	4.004
																																0.679039	1086.74	6.72333	4.004	6.72333	4.004
																																0.679734	1090.45	6.73028	4.004	6.73028	4.004
																																0.680428	1093.84	6.73722	4.004	6.73722	4.004
																																0.681123	1099.56	6.74417	4.004	6.74417	4.004
																																0.681817	1103.71	6.75111	4.004	6.75111	4.004
																																0.682512	1109.92	6.75806	4.004	6.75806	4.004
																																0.683206	1115.15	6.765	4.004	6.765	4.004
																																0.6839	1119.38	6.77194	4.004	6.77194	4.004
																																0.684595	1124.53	6.77889	4.004	6.77889	4.004
																																0.685301	1129.79	6.78583	4.004	6.78583	4.004
																																0.685995	1135.02	6.79278	4.004	6.79278	4.004
																																0.68669	1139.66	6.79972	4.004	6.79972	4.004
																																0.687384	1145.56	6.80667	4.004	6.80667	4.004
																																0.688079	1152.11	6.81361	4.004	6.81361	4.004
																																0.688773	1163.66	6.82056	4.004	6.82056	4.004
																																0.689468	1179.89	6.8275	4.004	6.8275	4.004
																																0.690162	1191.2	6.83444	4.004	6.83444	4.004
																																0.690868	1191.77	6.84139	4.004	6.84139	4.004
																																0.691562	1191.41	6.84833	4.004	6.84833	4.004
																																0.692257	1189.68	6.85528	4.004	6.85528	4.004
																																0.692951	1189.09	6.86222	4.004	6.86222	4.004
																																0.693646	1187.48	6.86917	4.004	6.86917	4.004
																																0.69434	1187.7	6.87611	4.004	6.87611	4.004
																																0.695035	1190.07	6.88306	4.004	6.88306	4.004
																																0.695729	1193.3	6.89	4.004	6.89	4.004
																																0.696424	1196.04	6.89694	4.004	6.89694	4.004
																																0.697118	1199.5	6.90389	4.004	6.90389	4.004
																																0.697813	1206.06	6.91083	4.004	6.91083	4.004
																																0.698507	1208.49	6.91778	4.004	6.91778	4.004
																																0.699213	1210.9	6.92472	4.004	6.92472	4.004
																																0.699907	1214.29	6.93167	4.004	6.93167	4.004
																																0.700602	1218.44	6.93861	4.004	6.93861	4.004
																																0.701296	1221.96	6.94556	4.004	6.94556	4.004
																																0.701991	1226.6	6.9525	4.004	6.9525	4.004
																																0.702685	1230.6	6.95944	4.004	6.95944	4.004
																																0.70338	1234.4	6.96639	4.004	6.96639	4.004
																																0.704074	1238.43	6.97333	4.004	6.97333	4.004
																																0.704769	1243.08	6.98028	4.004	6.98028	4.004
																																0.705463	1248.15	6.98722	4.004	6.98722	4.004
																																0.706157	1257.23	6.99417	4.004	6.99417	4.004
																																0.706852	1274.51	7.00111	4.004	7.00111	4.004
																																0.707558	1286.59	7.00806	4.004	7.00806	4.004
																																0.708252	1291.46	7.015	4.004	7.015	4.004
																																0.708947	1290.11	7.02194	4.004	7.02194	4.004
																																0.709641	1286.62	7.02889	4.004	7.02889	4.004
																																0.710336	1283.39	7.03583	4.004	7.03583	4.004
																																0.71103	1282.41	7.04278	4.004	7.04278	4.004
																																0.711725	1281.45	7.04972	4.004	7.04972	4.004
																																0.712419	1281.55	7.05667	4.004	7.05667	4.004
																																0.713113	1280.68	7.06361	4.004	7.06361	4.004
																																0.713808	1280.62	7.07056	4.004	7.07056	4.004
																																0.714514	1282.9	7.0775	4.004	7.0775	4.004
																																0.715208	1284.61	7.08444	4.004	7.08444	4.004
																																0.715903	1288.58	7.09139	4.004	7.09139	4.004
																																0.716597	1293.34	7.09833	4.004	7.09833	4.004
																																0.717292	1295.37	7.10528	4.004	7.10528	4.004
																																0.717986	1298.05	7.11222	4.004	7.11222	4.004
																																0.718681	1302.22	7.11917	4.004	7.11917	4.004
																																0.719375	1304.6	7.12611	4.004	7.12611	4.004
																																0.720069	1305.69	7.13306	4.004	7.13306	4.004
																																0.720764	1309.05	7.14	4.004	7.14	4.004
																																0.72147	1310.96	7.14694	4.004	7.14694	4.004
																																0.722164	1314.13	7.15389	4.004	7.15389	4.004
																																0.722859	1319.29	7.16083	4.004	7.16083	4.004
																																0.723553	1323.38	7.16778	4.004	7.16778	4.004
																																0.724248	1328.05	7.17472	4.004	7.17472	4.004
																																0.724942	1345.52	7.18167	4.004	7.18167	4.004
																																0.725637	1361.91	7.18861	4.004	7.18861	4.004
																																0.726331	1364.75	7.19556	4.004	7.19556	4.004
																																0.727037	1358.86	7.2025	4.004	7.2025	4.004
																																0.727731	1352.67	7.20944	4.004	7.20944	4.004
																																0.728426	1348.4	7.21639	4.004	7.21639	4.004
																																0.72912	1342.89	7.22333	4.004	7.22333	4.004
																																0.729815	1341.71	7.23028	4.004	7.23028	4.004
																																0.730509	1340.26	7.23722	4.004	7.23722	4.004
																																0.731204	1341.17	7.24417	4.004	7.24417	4.004
																																0.731898	1340.02	7.25111	4.004	7.25111	4.004
																																0.732593	1338.83	7.25806	4.004	7.25806	4.004
																																0.733299	1341.65	7.265	4.004	7.265	4.004
																																0.733993	1343.4	7.27194	4.004	7.27194	4.004
																																0.734688	1343.76	7.27889	4.004	7.27889	4.004
																																0.735382	1345.92	7.28583	4.004	7.28583	4.004
																																0.736076	1345.87	7.29278	4.004	7.29278	4.004
																																0.736771	1345.88	7.29972	4.004	7.29972	4.004
																																0.737465	1350.12	7.30667	4.004	7.30667	4.004
																																0.73816	1354.91	7.31361	4.004	7.31361	4.004
																																0.738854	1354.77	7.32056	4.004	7.32056	4.004
																																0.739549	1356.96	7.3275	4.004	7.3275	4.004
																																0.740255	1359.41	7.33444	4.004	7.33444	4.004
																																0.740949	1361.33	7.34139	4.004	7.34139	4.004
																																0.741644	1360.9	7.34833	4.004	7.34833	4.004
																																0.742338	1360.48	7.35528	4.004	7.35528	4.004
																																0.743032	1367.88	7.36222	4.004	7.36222	4.004
																																0.743727	1383.98	7.36917	4.004	7.36917	4.004
																																0.744421	1391.99	7.37611	4.004	7.37611	4.004
																																0.745127	1389.64	7.38306	4.004	7.38306	4.004
																																0.745822	1383.45	7.39	4.004	7.39	4.004
																																0.746516	1376.37	7.39694	4.004	7.39694	4.004
																																0.747211	1370.23	7.40389	4.004	7.40389	4.004
																																0.747905	1365.2	7.41083	4.004	7.41083	4.004
																																0.7486	1362.35	7.41778	4.004	7.41778	4.004
																																0.749294	1361.46	7.42472	4.004	7.42472	4.004
																																0.749988	1359.47	7.43167	4.004	7.43167	4.004
																																0.750683	1359.57	7.43861	4.004	7.43861	4.004
																																0.751377	1360.08	7.44556	4.004	7.44556	4.004
																																0.752072	1360.76	7.4525	4.004	7.4525	4.004
																																0.752778	1361.3	7.45944	4.004	7.45944	4.004
																																0.753472	1362.16	7.46639	4.004	7.46639	4.004
																																0.754167	1362.2	7.47333	4.004	7.47333	4.004
																																0.754861	1367.83	7.48028	4.004	7.48028	4.004
																																0.755556	1364.15	7.48722	4.004	7.48722	4.004
																																0.75625	1373.5	7.49417	4.004	7.49417	4.004
																																0.756944	1368.52	7.50111	4.004	7.50111	4.004
																																0.757639	1364.78	7.50806	4.004	7.50806	4.004
																																0.759028	1305.42	7.515	4.004	7.515	4.004
																																0.761123	1248.84	7.52194	4.004	7.52194	4.004
																																0.761817	1189.65	7.52889	4.004	7.52889	4.004
																																0.762512	1255.52	7.53583	4.004	7.53583	4.004
																																0.763206	1271.27	7.54278	4.004	7.54278	4.004
																																0.7639	1264.94	7.54972	4.004	7.54972	4.004
																																0.764595	1260.82	7.55667	4.004	7.55667	4.004
																																0.765289	1256.13	7.56361	4.004	7.56361	4.004
																																0.765984	1252.99	7.57056	4.004	7.57056	4.004
																																0.766678	1249.34	7.5775	4.004	7.5775	4.004
																																0.767373	1245.79	7.58444	4.004	7.58444	4.004
																																0.768067	1242.42	7.59139	4.004	7.59139	4.004
																																0.768773	1240.44	7.59833	4.004	7.59833	4.004
																																0.769468	1238.31	7.60528	4.004	7.60528	4.004
																																0.770162	1237.92	7.61222	4.004	7.61222	4.004
																																0.770856	1235.85	7.61917	4.004	7.61917	4.004
																																0.771551	1233.07	7.62611	4.004	7.62611	4.004
																																0.772245	1231.48	7.63306	4.004	7.63306	4.004
																																0.77294	1230.55	7.64	4.004	7.64	4.004
																																0.773634	1230.38	7.64694	4.004	7.64694	4.004
																																0.774329	1232.09	7.65389	4.004	7.65389	4.004
																																0.775023	1233	7.66083	4.004	7.66083	4.004
																																0.775718	1232.68	7.66778	4.004	7.66778	4.004
																																0.776424	1230.09	7.67472	4.004	7.67472	4.004
																																0.777118	1227.3	7.68167	4.004	7.68167	4.004
																																0.777812	1226.9	7.68861	4.004	7.68861	4.004
																																0.778507	1224.71	7.69556	4.004	7.69556	4.004
																																0.779201	1221.04	7.7025	4.004	7.7025	4.004
																																0.779896	1220.56	7.70944	4.004	7.70944	4.004
																																0.78059	1222.45	7.71639	4.004	7.71639	4.004
																																0.781285	1225.62	7.72333	4.004	7.72333	4.004
																																0.781979	1233.6	7.73028	4.004	7.73028	4.004
																																0.782674	1233.38	7.73722	4.004	7.73722	4.004
																																0.783368	1228.1	7.74417	4.004	7.74417	4.004
																																0.784063	1220.42	7.75111	4.004	7.75111	4.004
																																0.784757	1214.22	7.75806	4.004	7.75806	4.004
																																0.785463	1209.59	7.765	4.004	7.765	4.004
																																0.786157	1204.18	7.77194	4.004	7.77194	4.004
																																0.786852	1200.81	7.77889	4.004	7.77889	4.004
																																0.787546	1199.47	7.78583	4.004	7.78583	4.004
																																0.788241	1194.96	7.79278	4.004	7.79278	4.004
																																0.788935	1192.05	7.79972	4.004	7.79972	4.004
																																0.78963	1190.51	7.80667	4.004	7.80667	4.004
																																0.790336	1188.71	7.81361	4.004	7.81361	4.004
																																0.79103	1188.41	7.82056	4.004	7.82056	4.004
																																0.791725	1185.82	7.8275	4.004	7.8275	4.004
																																0.792419	1181.41	7.83444	4.004	7.83444	4.004
																																0.793113	1179.15	7.84139	4.004	7.84139	4.004
																																0.793808	1175.71	7.84833	4.004	7.84833	4.004
																																0.794514	1172.75	7.85528	4.004	7.85528	4.004
																																0.795208	1169.97	7.86222	4.004	7.86222	4.004
																																0.795903	1167.93	7.86917	4.004	7.86917	4.004
																																0.796597	1166.53	7.87611	4.004	7.87611	4.004
																																0.797292	1165.98	7.88306	4.004	7.88306	4.004
																																0.797986	1162.87	7.89	4.004	7.89	4.004
																																0.798681	1159.04	7.89694	4.004	7.89694	4.004
																																0.799375	1154.85	7.90389	4.004	7.90389	4.004
																																0.800069	1153.62	7.91083	4.004	7.91083	4.004
																																0.800764	1158.39	7.91778	4.004	7.91778	4.004
																																0.80147	1163.39	7.92472	4.004	7.92472	4.004
																																0.802164	1161	7.93167	4.004	7.93167	4.004
																																0.802859	1155.01	7.93861	4.004	7.93861	4.004
																																0.803553	1147.61	7.94556	4.004	7.94556	4.004
																																0.804248	1142.34	7.9525	4.004	7.9525	4.004
																																0.804942	1133.75	7.95944	4.004	7.95944	4.004
																																0.805637	1126.31	7.96639	4.004	7.96639	4.004
																																0.806331	1121.77	7.97333	4.004	7.97333	4.004
																																0.807037	1115.84	7.98028	4.004	7.98028	4.004
																																0.807731	1110.23	7.98722	4.004	7.98722	4.004
																																0.808426	1105.78	7.99417	4.004	7.99417	4.004
																																0.80912	1101.25	8.00111	4.004	8.00111	4.004
																																0.809815	1097.54	8.00806	4.004	8.00806	4.004
																																0.810509	1094.03	8.015	4.004	8.015	4.004
																																0.811204	1090.85	8.02194	4.004	8.02194	4.004
																																0.811898	1087.31	8.02889	4.004	8.02889	4.004
																																0.812593	1084.01	8.03583	4.004	8.03583	4.004
																																0.813287	1080.42	8.04278	4.004	8.04278	4.004
																																0.813981	1076.13	8.04972	4.004	8.04972	4.004
																																0.814688	1071.71
																																0.815382	1066.85
																																0.816076	1061.39
																																0.816771	1057.06
																																0.817465	1053.84
																																0.81816	1049.76
																																0.818854	1045.57
																																0.819549	1043.18
																																0.820243	1046.92
																																0.820938	1049.7
																																0.821632	1043.67
																																0.822326	1035.8
																																0.823032	1026.96
																																0.823727	1018.42
																																0.824421	1010.45
																																0.825116	1005.37
																																0.82581	999.852
																																0.826505	994.692
																																0.827199	988.888
																																0.827894	983.735
																																0.8286	979.514
																																0.829294	973.183
																																0.829988	968.887
																																0.830683	965.28
																																0.831377	960.006
																																0.832072	955.702
																																0.832766	951.228
																																0.833461	946.322
																																0.834155	940.971
																																0.834861	934.948
																																0.835556	931.06
																																0.83625	926.457
																																0.836944	920.705
																																0.837639	916.378
																																0.838333	913.466
																																0.839028	916.751
																																0.839722	915.389
																																0.840417	908.042
																																0.841111	900.642
																																0.841806	892.361
																																0.842512	885.122
																																0.843206	878.746
																																0.8439	872.79
																																0.844595	865.585
																																0.845289	859.266
																																0.845984	853.895
																																0.846678	848.081
																																0.847373	841.976
																																0.848067	835.608
																																0.848773	830.585
																																0.849468	824.614
																																0.850162	818.894
																																0.850856	813.856
																																0.851551	808.656
																																0.852245	803.751
																																0.852951	799.052
																																0.853646	794.821
																																0.85434	789.25
																																0.855035	783.348
																																0.855729	778.433
																																0.856424	773.612
																																0.857118	770.196
																																0.857813	769.279
																																0.858507	767.655
																																0.859213	762.208
																																0.859907	754.337
																																0.860602	747.333
																																0.861296	741.511
																																0.861991	733.467
																																0.862685	725.316
																																0.86338	718.783
																																0.864074	712.207
																																0.86478	707.103
																																0.865475	701.727
																																0.866169	697.267
																																0.866863	692.362
																																0.867558	687.059
																																0.868252	682.104
																																0.868958	676.841
																																0.869653	671.556
																																0.870347	666.143
																																0.871042	662.815
																																0.871736	658.569
																																0.872431	653.56
																																0.873125	648.082
																																0.873819	642.761
																																0.874514	637.449
																																0.875208	633.913
																																0.875914	632.628
																																0.876609	629.364
																																0.877303	623.418
																																0.877998	616.737
																																0.878692	609.907
																																0.879387	604.141
																																0.880081	598.161
																																0.880775	591.208
																																0.88147	585.386
																																0.882164	579.713
																																0.88287	574.226
																																0.883565	571.022
																																0.884259	567.158
																																0.884954	562.209
																																0.885648	555.959
																																0.886343	550.813
																																0.887037	544.745
																																0.887731	539.266
																																0.888426	532.766
																																0.88912	527.739
																																0.889815	525.202
																																0.890509	520.178
																																0.891204	516.005
																																0.89191	511.095
																																0.892604	506.91
																																0.893299	503.256
																																0.893993	500.284
																																0.894687	496.104
																																0.895382	491.19
																																0.896076	486.68
																																0.896771	481.628
																																0.897465	476.717
																																0.898194	470.99
																																0.898912	465.327
																																0.899606	460.8
																																0.900301	456.02
																																0.900995	450.877
																																0.90169	445.464
																																0.902384	440.2
																																0.903079	436.174
																																0.903785	433.48
																																0.904479	429.94
																																0.905174	426.332
																																0.905868	422.172
																																0.906563	417.844
																																0.907257	413.745
																																0.907951	402.976
																																0.908646	403.136
																																0.909352	398.351
																																0.910046	394.283
																																0.910741	389.685
																																0.911435	385.537
																																0.91213	382.239
																																0.912824	379.649
																																0.913519	375.838
																																0.914213	371.904
																																0.914907	366.808
																																0.915602	361.789
																																0.916308	356.447
																																0.917002	351.505
																																0.917697	346.681
																																0.918391	341.886
																																0.919086	337.699
																																0.91978	333.341
																																0.920475	328.768
																																0.921169	323.759
																																0.921863	319.713
																																0.922569	315.314
																																0.923264	311.254
																																0.923958	307.369
																																0.924653	303.335
																																0.925347	299.621
																																0.926042	295.563
																																0.926736	291.749
																																0.927431	287.816
																																0.928125	284.235
																																0.928831	280.548
																																0.929525	276.763
																																0.93022	273.801
																																0.930914	271.342
																																0.931609	268.027
																																0.932303	264.099
																																0.932998	259.647
																																0.933692	255.543
																																0.934398	251.081
																																0.935093	246.609
																																0.935787	242.409
																																0.936481	238.252
																																0.937176	234.112
																																0.93787	230.488
																																0.938576	226.847
																																0.939271	223.098
																																0.939965	219.639
																																0.94066	216.244
																																0.941354	212.854
																																0.942049	209.572
																																0.942743	206.321
																																0.943449	203.249
																																0.944144	200.117
																																0.944838	197.071
																																0.945532	193.853
																																0.946227	190.827
																																0.946921	188.316
																																0.947616	186.353
																																0.94831	184.29
																																0.949005	181.31
																																0.949699	177.984
																																0.950394	174.693
																																0.951088	171.473
																																0.951794	168.326
																																0.952488	165.177
																																0.953183	162.398
																																0.953877	160.478
																																0.954572	158.759
																																0.955266	156.601
																																0.955961	153.618
																																0.956667	150.681
																																0.957361	147.745
																																0.958056	144.893
																																0.95875	142.048
																																0.959444	139.205
																																0.960139	137.125
																																0.960833	135.377
																																0.961539	133.265
																																0.962234	130.566
																																0.962928	127.644
																																0.963623	124.614
																																0.964317	121.225
																																0.965012	117.967
																																0.965706	115.493
																																0.9664	113.213
																																0.967095	111.18
																																0.967789	107.958
																																0.968495	104.534
																																0.96919	100.99
																																0.969884	97.105
																																0.970579	93.4167
																																0.971273	90.2361
																																0.971968	88.1248
																																0.972662	86.0226
																																0.973368	83.2296
																																0.974063	80.1411
																																0.974757	77.3616
																																0.975451	74.6953
																																0.976146	72.4613
																																0.97684	71.1231
																																0.977535	70.7254
																																0.978229	70.3748
																																0.978924	69.8115
																																0.979618	68.6109
																																0.980312	66.5373
																																0.981007	63.3936
																																0.981701	58.4361
																																0.982407	52.2101
																																0.983102	47.6299
																																0.983796	45.8291
																																0.984491	45.609
																																0.985185	45.8524
																																0.98588	46.0071
																																0.986574	46.1358
																																0.987269	46.3044
																																0.987963	46.3802
																																0.988657	46.4096
																																0.989363	46.2488
																																0.990058	45.9711
																																0.990752	45.8542
																																0.991447	44.2605
																																0.992141	43.5406
																																0.992836	42.4687
																																0.99353	41.7003
																																0.994236	42.518
																																0.994931	39.029
																																0.995625	38.6604
																																0.996319	37.213
																																0.997014	35.6639
																																0.997708	35.7293
																																0.998403	35.7944
																																0.999097	33.4766
																																0.999792	33.0449
																																1.00049	33.0763
																																1.00119	33.0804
																																1.00189	33.0338
																																1.00258	32.9742
																																1.00328	32.9684
																																1.00397	33.0107
																																1.00466	32.6192
																																1.00537	29.6191
																																1.00606	29.6197
																																1.00676	29.6272
																																1.00745	29.6275
																																1.00815	29.6246
																																1.00884	29.6245
																																1.00955	29.63
																																1.01024	29.6304
																																1.01094	29.6281
																																1.01163	29.6307
																																1.01233	29.6323
																																1.01302	29.6341
																																1.01372	29.6314
																																1.01441	29.6329
																																1.0151	29.6294
																																1.0158	29.6312
																																1.01649	29.6327
																																1.0172	29.6364
																																1.01789	29.6373
																																1.01859	29.6363
																																1.01928	29.6365
																																1.01998	29.6303
																																1.02067	29.6357
																																1.02137	29.6338
																																1.02206	29.6304
																																1.02275	29.6287
																																1.02345	29.6317
																																1.02416	29.6311
																																1.02485	29.6316
																																1.02554	29.6298
																																1.02624	29.6304
																																1.02693	29.6295
																																1.02763	29.6312
																																1.02832	29.6301
																																1.02902	29.6353
																																1.02971	29.6315
																																1.03041	29.6296
																																1.03111	29.6247
																																1.03181	29.6204
																																1.0325	29.62
																																1.03319	29.6252
																																1.03389	29.6216
																																1.03458	29.6211
																																1.03528	29.6179
																																1.03597	29.6183
																																1.03667	29.6209
																																1.03736	29.6223
																																1.03807	29.6294
																																1.03876	29.6319
																																1.03946	29.6294
																																1.04015	29.6277
																																1.04084	29.6223
																																1.04154	29.6232
																																1.04225	29.6256
																																1.04294	29.6249
																																1.04363	29.625
																																1.04433	29.6207
																																1.04502	29.6229
																																1.04572	29.6291
																																1.04641	29.6294
																																1.04711	29.6192
																																1.0478	29.6249
																																1.04851	29.6234
																																1.0492	29.6254
																																1.0499	29.6208
																																1.05059	29.6245
																																1.05128	29.6272
																																1.05198	29.6259
																																1.05267	29.6155
																																1.05337	29.6152
																																1.05406	29.6165
																																1.05476	29.614
																																1.05545	29.6156
																																1.05616	29.6137
																																1.05685	29.6171
																																1.05755	29.6179
																																1.05824	29.6329
																																1.05894	29.6656
																																1.05963	29.6646
																																1.06032	29.6682
																																1.06102	29.6677
																																1.06171	29.6579
																																1.06241	29.6657
																																1.06311	29.6468
																																1.06381	29.6533
																																1.0645	29.6652
																																1.0652	29.655
																																1.06589	29.6582
																																1.06659	29.6623
																																1.06728	29.6635
																																1.06797	29.6744
																																1.06867	29.673
																																1.06938	29.6681
																																1.07007	29.666
																																1.07076	29.677
																																1.07146	29.6748
																																1.07215	29.6564
																																1.07285	29.6703
																																1.07354	29.673
																																1.07424	29.6759
																																1.07494	29.6784
																																1.07564	29.6676
																																1.07633	29.6644
																																1.07703	29.6512
																																1.07772	29.6557
																																1.07841	29.6615
																																1.07911	29.6515
																																1.07981	29.6771
																																1.08051	29.6685
																																1.0812	29.6686
																																1.0819	29.6704
																																1.08259	29.6637
																																1.08329	29.6667
																																1.08398	29.6589
																																1.08468	29.6549
																																1.08537	29.6702
																																1.08608	29.676
																																1.08677	29.6728
																																1.08747	29.6768
																																1.08816	29.6752
																																1.08885	29.6696
																																1.08955	29.662
																																1.09024	29.6648
																																1.09094	29.6671
																																1.09164	29.6621
																																1.09234	29.6704
																																1.09303	29.6706
																																1.09373	29.6792
																																1.09442	29.6788
																																1.09512	29.6775
																																1.09581	29.6761
																																1.0965	29.6759
																																1.09721	29.6767
																																1.09791	29.6751
																																1.0986	29.6741
																																1.09929	29.6731
																																1.09999	29.6751
																																1.10068	29.6749
																																1.10138	29.6777
																																1.10207	29.6771
																																1.10277	29.6767
																																1.10347	29.6773
																																1.10417	29.6798
																																1.10486	29.6787
																																1.10556	29.6806
																																1.10625	29.676
																																1.10694	29.6727
																																1.10764	29.6758
																																1.10833	29.6759
																																1.10903	29.6722
																																1.10972	29.6729
																																1.11043	29.673
																																1.11112	29.6737
																																1.11182	29.6701
																																1.11251	29.666
																																1.11321	29.6665
																																1.1139	29.6675
																																1.11461	29.6664
																																1.1153	29.6687
																																1.116	29.6714
																																1.11669	29.6715
																																1.11738	29.675
																																1.11808	29.6749
																																1.11877	29.6715
																																1.11947	29.6679
																																1.12016	29.6694
																																1.12086	29.6685
																																1.12156	29.669
																																1.12226	29.6725
																																1.12295	29.6736
																																1.12365	29.6724
																																1.12434	29.675
																																1.12503	29.6719
																																1.12573	29.6696
																																1.12642	29.6705
																																1.12712	29.6732
																																1.12781	29.672
																																1.12851	29.6718
																																1.1292	29.6721
																																1.12991	29.6715
																																1.1306	29.6727
																																1.1313	29.6769
																																1.13199	29.6746
																																1.13269	29.6708
																																1.13338	29.6699
																																1.13407	29.6696
																																1.13477	29.6738
																																1.13546	29.6751
																																1.13616	29.6715
																																1.13686	29.6729
																																1.13756	29.673
																																1.13825	29.678
																																1.13895	29.6768
																																1.13964	29.6755
																																1.14034	29.6799
																																1.14103	29.6785
																																1.14174	29.6834
																																1.14243	29.6807
																																1.14313	29.6822
																																1.14382	29.6829
																																1.14451	29.6803
																																1.14521	29.6835
																																1.1459	29.6805
																																1.1466	29.6845
																																1.1473	29.6847
																																1.148	29.6835
																																1.14869	29.6567
																																1.14939	29.6464
																																1.15008	29.649
																																1.15078	29.6244
																																1.15147	29.6254
																																1.15216	29.6244
																																1.15286	29.6314
																																1.15355	29.6344
																																1.15425	29.6337
																																1.15495	29.6273
																																1.15565	29.6271
																																1.15634	29.6307
																																1.15704	29.633
																																1.15773	29.6315
																																1.15843	29.6251
																																1.15912	29.6268
																																1.15981	29.6309
																																1.16051	29.6281
																																1.1612	29.6298
																																1.1619	29.6285
																																1.16259	29.6352
																																1.1633	29.6346
																																1.16399	29.6369
																																1.16469	29.6322
																																1.16538	29.6344
																																1.16608	29.63
																																1.16677	29.6307
																																1.16747	29.6311
																																1.16816	29.6388
																																1.16885	29.6448
																																1.16956	29.6431
																																1.17025	29.6386
																																1.17095	29.6297
																																1.17164	29.6404
																																1.17234	29.6403
																																1.17303	29.644
																																1.17373	29.6388
																																1.17442	29.6406
																																1.17512	29.6422
																																1.17581	29.6386
																																1.1765	29.6398
																																1.17721	29.6369
																																1.17791	29.6407
																																1.1786	29.639
																																1.17929	29.6411
																																1.17999	29.6411
																																1.18068	29.6432
																																1.18138	29.6452
																																1.18207	29.6438
																																1.18277	29.6378
																																1.18346	29.6362
																																1.18416	29.6361
																																1.18486	29.6348
																																1.18556	29.6369
																																1.18625	29.6262
																																1.18694	29.622
																																1.18764	29.6205
																																1.18833	29.6223
																																1.18903	29.6266
																																1.18973	29.6266
																																1.19043	29.6216
																																1.19112	29.6249
																																1.19182	29.6212
																																1.19251	29.6185
																																1.19321	29.6244
																																1.1939	29.6228
																																1.19459	29.6261
																																1.19529	29.6307
																																1.19598	29.6271
																																1.19668	29.6235
																																1.19738	29.6233
																																1.19808	29.6256
																																1.19877	29.6306
																																1.19947	29.6264
																																1.20016	29.6283
																																1.20086	29.6308
																																1.20155	29.6268
																																1.20225	29.6239
																																1.20294	29.6273
																																1.20363	29.6245
																																1.20433	29.6226
																																1.20502	29.6236
																																1.20572	29.6242
																																1.20641	29.6242
																																1.20712	29.6252
																																1.20781	29.6278
																																1.20851	29.6257
																																1.2092	29.6281
																																1.2099	29.6261
																																1.21059	29.6296
																																1.21128	29.6155
																																1.21198	29.6132
																																1.21267	29.6164
																																1.21338	29.6149
																																1.21407	29.6138
																																1.21477	29.6124
																																1.21546	29.613
																																1.21616	29.6126
																																1.21685	29.6121
																																1.21755	29.6115
																																1.21825	29.6145
																																1.21895	29.6164
																																1.21964	29.6132
																																1.22034	29.6148
																																1.22103	29.6167
																																1.22172	29.6148
																																1.22243	29.6161
																																1.22312	29.6101
																																1.22382	29.6106
																																1.22451	29.6102
																																1.22521	29.6142
																																1.2259	29.6124
																																1.2266	29.6098
																																1.22729	29.6081
																																1.22799	29.6033
																																1.22868	29.6047
																																1.22939	29.6054
																																1.23008	29.6102
																																1.23078	29.6096
																																1.23147	29.61
																																1.23216	29.609
																																1.23286	29.6083
																																1.23355	29.6084
																																1.23426	29.6044
																																1.23495	29.6043
																																1.23565	29.6046
																																1.23634	29.6032
																																1.23704	29.6051
																																1.23773	29.6105
																																1.23843	29.6115
																																1.23912	29.613
																																1.23983	29.6102
																																1.24052	29.6092
																																1.24122	29.6104
																																1.24191	29.6059
																																1.2426	29.614
																																1.2433	29.6135
																																1.24399	29.6117
																																1.2447	29.6084
																																1.24539	29.6129
																																1.24609	29.6109
																																1.24678	29.615
																																1.24748	29.6109
																																1.24817	29.6135
																																1.24887	29.6121
																																1.24956	29.614
																																1.25025	29.6201
																																1.25096	29.6217
																																1.25166	29.6198
																																1.25235	29.6192
																																1.25304	29.6162
																																1.25374	29.6152
																																1.25443	29.6119
																																1.25513	29.6109
																																1.25582	29.6103
																																1.25653	29.6112
																																1.25722	29.6121
																																1.25792	29.6083
																																1.25861	29.6105
																																1.25931	29.6155
																																1.26	29.6138
																																1.26069	29.6137
																																1.2614	29.6129
																																1.26209	29.6148
																																1.26279	29.613
																																1.26348	29.6143
																																1.26418	29.6118
																																1.26487	29.6135
																																1.26557	29.6146
																																1.26626	29.612
																																1.26696	29.6096
																																1.26766	29.611
																																1.26836	29.6094
																																1.26905	29.6064
																																1.26975	29.6049
																																1.27044	29.6069
																																1.27113	29.6087
																																1.27183	29.6107
																																1.27252	29.6099
																																1.27322	29.6083
																																1.27391	29.6093
																																1.27461	29.6063
																																1.2753	29.6087
																																1.27601	29.6082
																																1.2767	29.6078
																																1.2774	29.6068
																																1.27809	29.6106
																																1.27878	29.6081
																																1.27948	29.6094
																																1.28017	29.6076
																																1.28087	29.6102
																																1.28156	29.6047
																																1.28227	29.6091
																																1.28296	29.6115
																																1.28366	29.6102
																																1.28435	29.6099
																																1.28505	29.6081
																																1.28574	29.6105
																																1.28644	29.6073
																																1.28713	29.6138
																																1.28782	29.6064
																																1.28852	29.6081
																																1.28921	29.6103
																																1.28991	29.6121
																																1.2906	29.6101
																																1.29131	29.6119
																																1.292	29.6089
																																1.2927	29.6071
																																1.29339	29.6109
																																1.29409	29.611
																																1.29478	29.607
																																1.29547	29.6064
																																1.29617	29.6083
																																1.29686	29.6074
																																1.29757	29.6069
																																1.29826	29.6086
																																1.29896	29.6105
																																1.29965	29.6088
																																1.30035	29.612
																																1.30104	29.6107
																																1.30174	29.6082
																																1.30243	29.6083
																																1.30313	29.6132
																																1.30382	29.6105
																																1.30453	29.6123
																																1.30522	29.6127
																																1.30591	29.6154
																																1.30661	29.6138
																																1.3073	29.6143
																																1.308	29.6157
																																1.30869	29.6156
																																1.30939	29.6151
																																1.31008	29.6097
																																1.31079	29.6112
																																1.31148	29.618
																																1.31218	29.6165
																																1.31287	29.6089
																																1.31356	29.6067
																																1.31426	29.6115
																																1.31497	29.6084
																																1.31566	29.6082
																																1.31635	29.608
																																1.31705	29.6054
																																1.31774	29.6043
																																1.31844	29.6037
																																1.31913	29.6028
																																1.31983	29.6075
																																1.32052	29.6102
																																1.32122	29.6061
																																1.32192	29.6112
																																1.32262	29.6121
																																1.32331	29.6119
																																1.324	29.6129
																																1.3247	29.6125
																																1.32539	29.6132
																																1.3261	29.6112
																																1.32679	29.6129
																																1.32749	29.6126
																																1.32818	29.6103
																																1.32888	29.6105
																																1.32957	29.6136
																																1.33027	29.6145
																																1.33096	29.6115
																																1.33166	29.6106
																																1.33236	29.6077
																																1.33306	29.6076
																																1.33375	29.6069
																																1.33444	29.6057
																																1.33514	29.611
																																1.33583	29.6054
																																1.33653	29.6039
																																1.33722	29.6041
																																1.33793	29.6043
																																1.33862	29.6061
																																1.33932	29.6085
																																1.34001	29.6131
																																1.34071	29.6082
																																1.3414	29.6105
																																1.34209	29.609
																																1.34279	29.6103
																																1.34348	29.6118
																																1.34418	29.6088
																																1.34488	29.6111
																																1.34558	29.6104
																																1.34627	29.6096
																																1.34697	29.6078
																																1.34766	29.6087
																																1.34836	29.6048
																																1.34905	29.6057
																																1.34975	29.6011
																																1.35044	29.6068
																																1.35115	29.605
																																1.35184	29.6005
																																1.35253	29.6014
																																1.35323	29.6051
																																1.35392	29.6048
																																1.35462	29.6055
																																1.35531	29.6075
																																1.35601	29.6116
																																1.3567	29.6079
																																1.3574	29.6066
																																1.35809	29.6104
																																1.35878	29.6078
																																1.35948	29.604
																																1.36019	29.6077
																																1.36088	29.6061
																																1.36157	29.6015
																																1.36227	29.6004
																																1.36296	29.6058
																																1.36366	29.6029
																																1.36435	29.602
																																1.36505	29.6031
																																1.36575	29.6028
																																1.36645	29.6047
																																1.36714	29.6076
																																1.36784	29.6029
																																1.36853	29.6014
																																1.36922	29.6029
																																1.36992	29.6028
																																1.37062	29.6035
																																1.37132	29.6065
																																1.37201	29.6066
																																1.37271	29.6134
																																1.3734	29.6163
																																1.3741	29.6155
																																1.37479	29.6165
																																1.37549	29.6177
																																1.37618	29.6113
																																1.37688	29.6101
																																1.37758	29.6132
																																1.37828	29.6107
																																1.37897	29.6119
																																1.37966	29.6122
																																1.38036	29.6138
																																1.38105	29.6154
																																1.38176	29.6127
																																1.38245	29.6161
																																1.38315	29.6165
																																1.38384	29.6114
																																1.38454	29.6106
																																1.38523	29.6119
																																1.38593	29.6171
																																1.38663	29.6165
																																1.38733	29.6154
																																1.38802	29.6121
																																1.38872	29.6119
																																1.38941	29.6112
																																1.3901	29.6093
																																1.3908	29.6101
																																1.39149	29.6114
																																1.3922	29.6095
																																1.39289	29.6122
																																1.39359	29.6084
																																1.39428	29.6092
																																1.39498	29.6149
																																1.39567	29.6149
																																1.39637	29.6149
[truncated: 8,895 more rows]
